# Supplementary material for: Molecular and serological survey of paratuberculosis in cattle in selected districts of Western Uganda
Source: BMC Vet Res. 2022 Dec 14;18:438. doi: 10.1186/s12917-022-03535-7 (PMC9749330; doi:10.1186/s12917-022-03535-7)
Supplement: Supplementary file 2 — Additional file 2. MAP Survey Characteristics. Description: MAP infection status of cattle based on serological and molecular tests and the corresponding epidemiological information in the six surveyed districts of western Uganda [file 12917_2022_3535_MOESM2_ESM.xlsx]

## Sheet: 6 districts coded
MAP Survey Characteristics
Sample ID	District	Herd ID	Breed	Infection status	Herd status	Dry season	Tree shade density	Waterlogging	Water source	Grazing practice	New stock	Breeeding service	Calf feeding	Manure handling
136Mb	1	1	2	0	0	0	3	0	2	1	1	2	1	2
143Mb	1	1	2	0	0	0	3	0	2	1	1	2	1	2
139Mb	1	1	2	0	0	0	3	0	2	1	1	2	1	2
142Mb	1	1	2	0	0	0	3	0	2	1	1	2	1	2
137Mb	1	1	2	0	0	0	3	0	2	1	1	2	1	2
141Mb	1	1	2	0	0	0	3	0	2	1	1	2	1	2
200Mb	1	2	2	0	1	1	1	0	3	1	0	1	2	2
207Mb	1	2	2	0	1	1	1	0	3	1	0	1	2	2
206Mb	1	2	2	0	1	1	1	0	3	1	0	1	2	2
191Mb	1	2	1	0	1	1	1	0	3	1	0	1	2	2
196Mb	1	2	3	0	1	1	1	0	3	1	0	1	2	2
205Mb	1	2	2	0	1	1	1	0	3	1	0	1	2	2
203Mb	1	2	2	0	1	1	1	0	3	1	0	1	2	2
197Mb	1	2	3	0	1	1	1	0	3	1	0	1	2	2
192Mb	1	2	1	0	1	1	1	0	3	1	0	1	2	2
193Mb	1	2	1	0	1	1	1	0	3	1	0	1	2	2
194Mb	1	2	3	0	1	1	1	0	3	1	0	1	2	2
201Mb	1	2	2	0	1	1	1	0	3	1	0	1	2	2
195Mb	1	2	3	0	1	1	1	0	3	1	0	1	2	2
198Mb	1	2	2	0	1	1	1	0	3	1	0	1	2	2
202Mb	1	2	2	0	1	1	1	0	3	1	0	1	2	2
204Mb	1	2	2	1	1	1	1	0	3	1	0	1	2	2
162Mb	1	3	3	0	1	1	3	0	2	1	1	1	2	1
160Mb	1	3	3	0	1	1	3	0	2	1	1	1	2	1
163Mb	1	3	3	0	1	1	3	0	2	1	1	1	2	1
154Mb	1	3	3	0	1	1	3	0	2	1	1	1	2	1
161Mb	1	3	3	0	1	1	3	0	2	1	1	1	2	1
159Mb	1	3	3	0	1	1	3	0	2	1	1	1	2	1
157Mb	1	3	3	0	1	1	3	0	2	1	1	1	2	1
156Mb	1	3	3	0	1	1	3	0	2	1	1	1	2	1
158Mb	1	3	3	0	1	1	3	0	2	1	1	1	2	1
164Mb	1	3	3	1	1	1	3	0	2	1	1	1	2	1
105Mb	1	4	1	0	1	1	3	1	5	1	1	1	1	4
104Mb	1	4	1	0	1	1	3	1	5	1	1	1	1	4
106Mb	1	4	1	0	1	1	3	1	5	1	1	1	1	4
102Mb	1	4	1	0	1	1	3	1	5	1	1	1	1	4
110Mb	1	4	1	0	1	1	3	1	5	1	1	1	1	4
109Mb	1	4	1	0	1	1	3	1	5	1	1	1	1	4
108Mb	1	4	1	0	1	1	3	1	5	1	1	1	1	4
111Mb	1	4	1	0	1	1	3	1	5	1	1	1	1	4
103Mb	1	4	1	0	1	1	3	1	5	1	1	1	1	4
113Mb	1	4	1	0	1	1	3	1	5	1	1	1	1	4
112Mb	1	4	1	0	1	1	3	1	5	1	1	1	1	4
107Mb	1	4	1	1	1	1	3	1	5	1	1	1	1	4
153Mb	1	5	2	0	1	1	3	1	5	1	1	1	1	4
148Mb	1	5	2	0	1	1	3	1	5	1	1	1	1	4
145Mb	1	5	2	0	1	1	3	1	5	1	1	1	1	4
152Mb	1	5	2	0	1	1	3	1	5	1	1	1	1	4
144Mb	1	5	2	0	1	1	3	1	5	1	1	1	1	4
150Mb	1	5	2	0	1	1	3	1	5	1	1	1	1	4
146Mb	1	5	2	0	1	1	3	1	5	1	1	1	1	4
147Mb	1	5	2	0	1	1	3	1	5	1	1	1	1	4
149Mb	1	5	2	0	1	1	3	1	5	1	1	1	1	4
151Mb	1	5	2	1	1	1	3	1	5	1	1	1	1	4
228Mb	1	6	1	0	1	1	3	0	4	1	1	1	2	1
218Mb	1	6	1	0	1	1	3	0	4	1	1	1	2	1
211Mb	1	6	2	0	1	1	3	0	4	1	1	1	2	1
217Mb	1	6	1	0	1	1	3	0	4	1	1	1	2	1
227Mb	1	6	1	0	1	1	3	0	4	1	1	1	2	1
214Mb	1	6	2	0	1	1	3	0	4	1	1	1	2	1
219Mb	1	6	1	0	1	1	3	0	4	1	1	1	2	1
225Mb	1	6	1	0	1	1	3	0	4	1	1	1	2	1
230Mb	1	6	1	0	1	1	3	0	4	1	1	1	2	1
220Mb	1	6	1	0	1	1	3	0	4	1	1	1	2	1
229Mb	1	6	1	0	1	1	3	0	4	1	1	1	2	1
223Mb	1	6	1	0	1	1	3	0	4	1	1	1	2	1
224Mb	1	6	1	0	1	1	3	0	4	1	1	1	2	1
221Mb	1	6	1	0	1	1	3	0	4	1	1	1	2	1
215Mb	1	6	2	0	1	1	3	0	4	1	1	1	2	1
222Mb	1	6	1	0	1	1	3	0	4	1	1	1	2	1
216Mb	1	6	2	0	1	1	3	0	4	1	1	1	2	1
226Mb	1	6	1	0	1	1	3	0	4	1	1	1	2	1
210Mb	1	6	2	0	1	1	3	0	4	1	1	1	2	1
208Mb	1	6	1	0	1	1	3	0	4	1	1	1	2	1
212Mb	1	6	2	0	1	1	3	0	4	1	1	1	2	1
213Mb	1	6	2	1	1	1	3	0	4	1	1	1	2	1
209Mb	1	6	2	1	1	1	3	0	4	1	1	1	2	1
098Mb	1	7	2	0	0	0	1	0	4	1	1	1	2	3
091Mb	1	7	2	0	0	0	1	0	4	1	1	1	2	3
094Mb	1	7	2	0	0	0	1	0	4	1	1	1	2	3
095Mb	1	7	2	0	0	0	1	0	4	1	1	1	2	3
093Mb	1	7	2	0	0	0	1	0	4	1	1	1	2	3
100Mb	1	7	2	0	0	0	1	0	4	1	1	1	2	3
090Mb	1	7	2	0	0	0	1	0	4	1	1	1	2	3
085Mb	1	7	1	0	0	0	1	0	4	1	1	1	2	3
086Mb	1	7	2	0	0	0	1	0	4	1	1	1	2	3
089Mb	1	7	1	0	0	0	1	0	4	1	1	1	2	3
099Mb	1	7	2	0	0	0	1	0	4	1	1	1	2	3
087Mb	1	7	1	0	0	0	1	0	4	1	1	1	2	3
082Mb	1	7	1	0	0	0	1	0	4	1	1	1	2	3
097Mb	1	7	1	0	0	0	1	0	4	1	1	1	2	3
092Mb	1	7	1	0	0	0	1	0	4	1	1	1	2	3
096Mb	1	7	1	0	0	0	1	0	4	1	1	1	2	3
101Mb	1	7	1	0	0	0	1	0	4	1	1	1	2	3
083Mb	1	7	1	0	0	0	1	0	4	1	1	1	2	3
088Mb	1	7	1	0	0	0	1	0	4	1	1	1	2	3
084Mb	1	7	1	0	0	0	1	0	4	1	1	1	2	3
004Mb	1	8	1	0	0	1	2	0	3	3	0	1	4	2
012Mb	1	8	1	0	0	1	2	0	3	3	0	1	4	2
009Mb	1	8	1	0	0	1	2	0	3	3	0	1	4	2
001Mb	1	8	1	0	0	1	2	0	3	3	0	1	4	2
013MB	1	8	1	0	0	1	2	0	3	3	0	1	4	2
016Mb	1	8	1	0	0	1	2	0	3	3	0	1	4	2
002Mb	1	8	1	0	0	1	2	0	3	3	0	1	4	2
008Mb	1	8	1	0	0	1	2	0	3	3	0	1	4	2
007Mb	1	8	1	0	0	1	2	0	3	3	0	1	4	2
003Mb	1	8	1	0	0	1	2	0	3	3	0	1	4	2
010Mb	1	8	1	0	0	1	2	0	3	3	0	1	4	2
015Mb	1	8	1	0	0	1	2	0	3	3	0	1	4	2
006Mb	1	8	1	0	0	1	2	0	3	3	0	1	4	2
011Mb	1	8	1	0	0	1	2	0	3	3	0	1	4	2
014Mb	1	8	1	0	0	1	2	0	3	3	0	1	4	2
005Mb	1	8	1	0	0	1	2	0	3	3	0	1	4	2
079Mb	1	9	1	0	1	0	2	0	3	1	1	1	1	2
069Mb	1	9	1	0	1	0	2	0	3	1	1	1	1	2
077Mb	1	9	1	0	1	0	2	0	3	1	1	1	1	2
058Mb	1	9	1	0	1	0	2	0	3	1	1	1	1	2
053Mb	1	9	1	0	1	0	2	0	3	1	1	1	1	2
081Mb	1	9	1	0	1	0	2	0	3	1	1	1	1	2
067Mb	1	9	1	0	1	0	2	0	3	1	1	1	1	2
076Mb	1	9	1	0	1	0	2	0	3	1	1	1	1	2
077Mb	1	9	1	0	1	0	2	0	3	1	1	1	1	2
072Mb	1	9	1	0	1	0	2	0	3	1	1	1	1	2
054Mb	1	9	1	0	1	0	2	0	3	1	1	1	1	2
059Mb	1	9	1	0	1	0	2	0	3	1	1	1	1	2
068Mb	1	9	1	0	1	0	2	0	3	1	1	1	1	2
071Mb	1	9	1	0	1	0	2	0	3	1	1	1	1	2
066Mb	1	9	1	0	1	0	2	0	3	1	1	1	1	2
062Mb	1	9	1	0	1	0	2	0	3	1	1	1	1	2
078Mb	1	9	1	0	1	0	2	0	3	1	1	1	1	2
060Mb	1	9	1	0	1	0	2	0	3	1	1	1	1	2
064Mb	1	9	1	0	1	0	2	0	3	1	1	1	1	2
065Mb	1	9	1	0	1	0	2	0	3	1	1	1	1	2
063Mb	1	9	1	0	1	0	2	0	3	1	1	1	1	2
061Mb	1	9	1	0	1	0	2	0	3	1	1	1	1	2
075Mb	1	9	1	0	1	0	2	0	3	1	1	1	1	2
073Mb	1	9	1	0	1	0	2	0	3	1	1	1	1	2
070Mb	1	9	1	0	1	0	2	0	3	1	1	1	1	2
056Mb	1	9	1	0	1	0	2	0	3	1	1	1	1	2
055Mb	1	9	1	0	1	0	2	0	3	1	1	1	1	2
057Mb	1	9	1	0	1	0	2	0	3	1	1	1	1	2
080Mb	1	9	1	1	1	0	2	0	3	1	1	1	1	2
031Mb	1	10	1	0	1	1	3	0	3	1	1	1	3	2
050Mb	1	10	1	0	1	1	3	0	3	1	1	1	3	2
052Mb	1	10	1	0	1	1	3	0	3	1	1	1	3	2
032Mb	1	10	1	0	1	1	3	0	3	1	1	1	3	2
041Mb	1	10	1	0	1	1	3	0	3	1	1	1	3	2
042Mb	1	10	1	0	1	1	3	0	3	1	1	1	3	2
033Mb	1	10	1	0	1	1	3	0	3	1	1	1	3	2
021Mb	1	10	1	0	1	1	3	0	3	1	1	1	3	2
017Mb	1	10	1	0	1	1	3	0	3	1	1	1	3	2
018Mb	1	10	1	0	1	1	3	0	3	1	1	1	3	2
023Mb	1	10	2	0	1	1	3	0	3	1	1	1	3	2
027Mb	1	10	2	0	1	1	3	0	3	1	1	1	3	2
019Mb	1	10	1	0	1	1	3	0	3	1	1	1	3	2
049Mb	1	10	1	0	1	1	3	0	3	1	1	1	3	2
042Mb	1	10	1	0	1	1	3	0	3	1	1	1	3	2
035Mb	1	10	1	0	1	1	3	0	3	1	1	1	3	2
044Mb	1	10	1	0	1	1	3	0	3	1	1	1	3	2
024Mb	1	10	1	0	1	1	3	0	3	1	1	1	3	2
029Mb	1	10	1	0	1	1	3	0	3	1	1	1	3	2
030Mb	1	10	1	0	1	1	3	0	3	1	1	1	3	2
022Mb	1	10	1	0	1	1	3	0	3	1	1	1	3	2
028Mb	1	10	1	0	1	1	3	0	3	1	1	1	3	2
026Mb	1	10	1	0	1	1	3	0	3	1	1	1	3	2
020Mb	1	10	1	0	1	1	3	0	3	1	1	1	3	2
034Mb	1	10	1	0	1	1	3	0	3	1	1	1	3	2
038Mb	1	10	1	0	1	1	3	0	3	1	1	1	3	2
037Mb	1	10	1	0	1	1	3	0	3	1	1	1	3	2
040Mb	1	10	1	0	1	1	3	0	3	1	1	1	3	2
047Mb	1	10	1	0	1	1	3	0	3	1	1	1	3	2
039Mb	1	10	1	0	1	1	3	0	3	1	1	1	3	2
051Mb	1	10	1	0	1	1	3	0	3	1	1	1	3	2
048Mb	1	10	1	0	1	1	3	0	3	1	1	1	3	2
043Mb	1	10	1	0	1	1	3	0	3	1	1	1	3	2
025Mb	1	10	2	0	1	1	3	0	3	1	1	1	3	2
045Mb	1	10	2	0	1	1	3	0	3	1	1	1	3	2
046Mb	1	10	2	0	1	1	3	0	3	1	1	1	3	2
036Mb	1	10	2	1	1	1	3	0	3	1	1	1	3	2
176Mb	1	11	1	0	1	1	3	0	3	1	0	1	2	1
181Mb	1	11	1	0	1	1	3	0	3	1	0	1	2	1
180Mb	1	11	1	0	1	1	3	0	3	1	0	1	2	1
166Mb	1	11	1	0	1	1	3	0	3	1	0	1	2	1
169Mb	1	11	1	0	1	1	3	0	3	1	0	1	2	1
170Mb	1	11	1	0	1	1	3	0	3	1	0	1	2	1
171Mb	1	11	1	0	1	1	3	0	3	1	0	1	2	1
186Mb	1	11	1	0	1	1	3	0	3	1	0	1	2	1
189Mb	1	11	1	0	1	1	3	0	3	1	0	1	2	1
168Mb	1	11	1	0	1	1	3	0	3	1	0	1	2	1
167Mb	1	11	1	0	1	1	3	0	3	1	0	1	2	1
177Mb	1	11	1	0	1	1	3	0	3	1	0	1	2	1
174Mb	1	11	1	0	1	1	3	0	3	1	0	1	2	1
173Mb	1	11	1	0	1	1	3	0	3	1	0	1	2	1
187Mb	1	11	1	0	1	1	3	0	3	1	0	1	2	1
185Mb	1	11	1	0	1	1	3	0	3	1	0	1	2	1
187Mb	1	11	1	0	1	1	3	0	3	1	0	1	2	1
175Mb	1	11	1	0	1	1	3	0	3	1	0	1	2	1
188Mb	1	11	1	0	1	1	3	0	3	1	0	1	2	1
165Mb	1	11	1	0	1	1	3	0	3	1	0	1	2	1
183Mb	1	11	1	0	1	1	3	0	3	1	0	1	2	1
172Mb	1	11	1	0	1	1	3	0	3	1	0	1	2	1
179Mb	1	11	1	0	1	1	3	0	3	1	0	1	2	1
169Mb	1	11	1	0	1	1	3	0	3	1	0	1	2	1
184Mb	1	11	1	0	1	1	3	0	3	1	0	1	2	1
178Mb	1	11	1	1	1	1	3	0	3	1	0	1	2	1
182Mb	1	11	1	1	1	1	3	0	3	1	0	1	2	1
190Mb	1	11	1	1	1	1	3	0	3	1	0	1	2	1
131Mb	1	12	1	0	1	1	3	1	2	1	0	1	2	1
114Mb	1	12	1	0	1	1	3	1	2	1	0	1	2	1
117Mb	1	12	1	0	1	1	3	1	2	1	0	1	2	1
125Mb	1	12	1	0	1	1	3	1	2	1	0	1	2	1
119Mb	1	12	1	0	1	1	3	1	2	1	0	1	2	1
127Mb	1	12	1	0	1	1	3	1	2	1	0	1	2	1
130Mb	1	12	1	0	1	1	3	1	2	1	0	1	2	1
133Mb	1	12	1	0	1	1	3	1	2	1	0	1	2	1
122Mb	1	12	1	0	1	1	3	1	2	1	0	1	2	1
121Mb	1	12	1	0	1	1	3	1	2	1	0	1	2	1
126Mb	1	12	1	0	1	1	3	1	2	1	0	1	2	1
132Mb	1	12	1	0	1	1	3	1	2	1	0	1	2	1
118Mb	1	12	1	0	1	1	3	1	2	1	0	1	2	1
128Mb	1	12	2	0	1	1	3	1	2	1	0	1	2	1
123Mb	1	12	1	0	1	1	3	1	2	1	0	1	2	1
124Mb	1	12	1	0	1	1	3	1	2	1	0	1	2	1
135Mb	1	12	1	0	1	1	3	1	2	1	0	1	2	1
115Mb	1	12	1	0	1	1	3	1	2	1	0	1	2	1
120Mb	1	12	1	0	1	1	3	1	2	1	0	1	2	1
116Mb	1	12	1	1	1	1	3	1	2	1	0	1	2	1
134Mb	1	12	1	1	1	1	3	1	2	1	0	1	2	1
240Mb	1	13	1	0	1	1	3	0	4	1	0	1	2	2
234Mb	1	13	1	0	1	1	3	0	4	1	0	1	2	2
237Mb	1	13	1	0	1	1	3	0	4	1	0	1	2	2
235Mb	1	13	1	0	1	1	3	0	4	1	0	1	2	2
236Mb	1	13	1	0	1	1	3	0	4	1	0	1	2	2
233Mb	1	13	1	0	1	1	3	0	4	1	0	1	2	2
241Mb	1	13	1	0	1	1	3	0	4	1	0	1	2	2
242Mb	1	13	1	0	1	1	3	0	4	1	0	1	2	2
231Mb	1	13	1	0	1	1	3	0	4	1	0	1	2	2
238Mb	1	13	1	0	1	1	3	0	4	1	0	1	2	2
244Mb	1	13	1	0	1	1	3	0	4	1	0	1	2	2
245Mb	1	13	1	0	1	1	3	0	4	1	0	1	2	2
232Mb	1	13	1	0	1	1	3	0	4	1	0	1	2	2
239Mb	1	13	1	1	1	1	3	0	4	1	0	1	2	2
402Nt	2	14	1	0	1	0	2	0	2	1	0	1	3	1
398Nt	2	14	1	0	1	0	2	0	2	1	0	1	3	1
403Nt	2	14	1	0	1	0	2	0	2	1	0	1	3	1
401Nt	2	14	1	0	1	0	2	0	2	1	0	1	3	1
400Nt	2	14	1	0	1	0	2	0	2	1	0	1	3	1
397Nt	2	14	1	0	1	0	2	0	2	1	0	1	3	1
396Nt	2	14	1	0	1	0	2	0	2	1	0	1	3	1
392Nt	2	14	1	0	1	0	2	0	2	1	0	1	3	1
391Nt	2	14	1	0	1	0	2	0	2	1	0	1	3	1
395Nt	2	14	1	0	1	0	2	0	2	1	0	1	3	1
404Nt	2	14	1	0	1	0	2	0	2	1	0	1	3	1
405Nt	2	14	1	0	1	0	2	0	2	1	0	1	3	1
393Nt	2	14	1	0	1	0	2	0	2	1	0	1	3	1
394Nt	2	14	1	0	1	0	2	0	2	1	0	1	3	1
406Nt	2	14	1	1	1	0	2	0	2	1	0	1	3	1
338Nt	2	15	1	0	1	0	2	0	2	1	0	3	3	1
381Nt	2	15	1	0	1	0	2	0	2	1	0	3	3	1
375Nt	2	15	1	0	1	0	2	0	2	1	0	3	3	1
363Nt	2	15	1	0	1	0	2	0	2	1	0	3	3	1
369Nt	2	15	1	0	1	0	2	0	2	1	0	3	3	1
351Nt	2	15	1	0	1	0	2	0	2	1	0	3	3	1
341Nt	2	15	1	0	1	0	2	0	2	1	0	3	3	1
372Nt	2	15	1	0	1	0	2	0	2	1	0	3	3	1
333Nt	2	15	1	0	1	0	2	0	2	1	0	3	3	1
340Nt	2	15	1	0	1	0	2	0	2	1	0	3	3	1
335Nt	2	15	1	0	1	0	2	0	2	1	0	3	3	1
370Nt	2	15	1	0	1	0	2	0	2	1	0	3	3	1
361Nt	2	15	1	0	1	0	2	0	2	1	0	3	3	1
359Nt	2	15	1	0	1	0	2	0	2	1	0	3	3	1
334Nt	2	15	1	0	1	0	2	0	2	1	0	3	3	1
356Nt	2	15	1	0	1	0	2	0	2	1	0	3	3	1
362Nt	2	15	1	0	1	0	2	0	2	1	0	3	3	1
347Nt	2	15	1	0	1	0	2	0	2	1	0	3	3	1
344Nt	2	15	1	0	1	0	2	0	2	1	0	3	3	1
336Nt	2	15	1	0	1	0	2	0	2	1	0	3	3	1
365Nt	2	15	1	0	1	0	2	0	2	1	0	3	3	1
367Nt	2	15	1	0	1	0	2	0	2	1	0	3	3	1
380Nt	2	15	1	0	1	0	2	0	2	1	0	3	3	1
345Nt	2	15	1	0	1	0	2	0	2	1	0	3	3	1
348Nt	2	15	1	0	1	0	2	0	2	1	0	3	3	1
357Nt	2	15	1	0	1	0	2	0	2	1	0	3	3	1
385Nt	2	15	1	0	1	0	2	0	2	1	0	3	3	1
378Nt	2	15	1	0	1	0	2	0	2	1	0	3	3	1
354Nt	2	15	1	0	1	0	2	0	2	1	0	3	3	1
350Nt	2	15	1	0	1	0	2	0	2	1	0	3	3	1
383Nt	2	15	1	0	1	0	2	0	2	1	0	3	3	1
386Nt	2	15	1	0	1	0	2	0	2	1	0	3	3	1
382Nt	2	15	1	0	1	0	2	0	2	1	0	3	3	1
374Nt	2	15	1	0	1	0	2	0	2	1	0	3	3	1
376Nt	2	15	1	0	1	0	2	0	2	1	0	3	3	1
343Nt	2	15	1	1	1	0	2	0	2	1	0	3	3	1
377Nt	2	15	1	1	1	0	2	0	2	1	0	3	3	1
337Nt	2	15	1	1	1	0	2	0	2	1	0	3	3	1
355Nt	2	15	1	1	1	0	2	0	2	1	0	3	3	1
371Nt	2	15	1	1	1	0	2	0	2	1	0	3	3	1
339Nt	2	15	1	1	1	0	2	0	2	1	0	3	3	1
332Nt	2	15	1	1	1	0	2	0	2	1	0	3	3	1
387Nt	2	15	1	1	1	0	2	0	2	1	0	3	3	1
023Nt	2	16	1	0	1	0	3	0	2	4	0	3	2	1
022Nt	2	16	1	0	1	0	3	0	2	4	0	3	2	1
024Nt	2	16	1	0	1	0	3	0	2	4	0	3	2	1
027Nt	2	16	1	0	1	0	3	0	2	4	0	3	2	1
025Nt	2	16	1	0	1	0	3	0	2	4	0	3	2	1
021Nt	2	16	1	0	1	0	3	0	2	4	0	3	2	1
026Nt	2	16	1	1	1	0	3	0	2	4	0	3	2	1
075Nt	2	17	2	0	1	0	3	1	2	1	0	4	2	4
091Nt	2	17	1	0	1	0	3	1	2	1	0	4	2	4
035Nt	2	17	1	0	1	0	3	1	2	1	0	4	2	4
030Nt	2	17	1	0	1	0	3	1	2	1	0	4	2	4
036Nt	2	17	1	0	1	0	3	1	2	1	0	4	2	4
031Nt	2	17	1	0	1	0	3	1	2	1	0	4	2	4
033Nt	2	17	1	0	1	0	3	1	2	1	0	4	2	4
041Nt	2	17	2	0	1	0	3	1	2	1	0	4	2	4
037Nt	2	17	1	0	1	0	3	1	2	1	0	4	2	4
032Nt	2	17	1	0	1	0	3	1	2	1	0	4	2	4
034Nt	2	17	1	0	1	0	3	1	2	1	0	4	2	4
048Nt	2	17	2	0	1	0	3	1	2	1	0	4	2	4
049Nt	2	17	2	0	1	0	3	1	2	1	0	4	2	4
046Nt	2	17	2	0	1	0	3	1	2	1	0	4	2	4
044Nt	2	17	2	0	1	0	3	1	2	1	0	4	2	4
043Nt	2	17	2	0	1	0	3	1	2	1	0	4	2	4
040Nt	2	17	2	0	1	0	3	1	2	1	0	4	2	4
059Nt	2	17	1	0	1	0	3	1	2	1	0	4	2	4
062Nt	2	17	2	0	1	0	3	1	2	1	0	4	2	4
058Nt	2	17	1	0	1	0	3	1	2	1	0	4	2	4
039Nt	2	17	2	0	1	0	3	1	2	1	0	4	2	4
050Nt	2	17	2	0	1	0	3	1	2	1	0	4	2	4
054Nt	2	17	1	0	1	0	3	1	2	1	0	4	2	4
057Nt	2	17	1	0	1	0	3	1	2	1	0	4	2	4
056Nt	2	17	1	0	1	0	3	1	2	1	0	4	2	4
045Nt	2	17	2	0	1	0	3	1	2	1	0	4	2	4
047Nt	2	17	2	0	1	0	3	1	2	1	0	4	2	4
063Nt	2	17	2	0	1	0	3	1	2	1	0	4	2	4
064Nt	2	17	2	0	1	0	3	1	2	1	0	4	2	4
066Nt	2	17	2	0	1	0	3	1	2	1	0	4	2	4
071Nt	2	17	1	0	1	0	3	1	2	1	0	4	2	4
067Nt	2	17	2	0	1	0	3	1	2	1	0	4	2	4
101Nt	2	17	1	0	1	0	3	1	2	1	0	4	2	4
078Nt	2	17	1	0	1	0	3	1	2	1	0	4	2	4
060Nt	2	17	1	0	1	0	3	1	2	1	0	4	2	4
053Nt	2	17	1	0	1	0	3	1	2	1	0	4	2	4
099Nt	2	17	1	0	1	0	3	1	2	1	0	4	2	4
052Nt	2	17	2	0	1	0	3	1	2	1	0	4	2	4
098Nt	2	17	1	0	1	0	3	1	2	1	0	4	2	4
061Nt	2	17	2	0	1	0	3	1	2	1	0	4	2	4
087Nt	2	17	1	0	1	0	3	1	2	1	0	4	2	4
073Nt	2	17	2	0	1	0	3	1	2	1	0	4	2	4
051Nt	2	17	2	0	1	0	3	1	2	1	0	4	2	4
084Nt	2	17	1	0	1	0	3	1	2	1	0	4	2	4
079Nt	2	17	1	0	1	0	3	1	2	1	0	4	2	4
080Nt	2	17	1	0	1	0	3	1	2	1	0	4	2	4
069Nt	2	17	2	0	1	0	3	1	2	1	0	4	2	4
102Nt	2	17	1	0	1	0	3	1	2	1	0	4	2	4
072Nt	2	17	2	0	1	0	3	1	2	1	0	4	2	4
096Nt	2	17	1	0	1	0	3	1	2	1	0	4	2	4
095Nt	2	17	1	0	1	0	3	1	2	1	0	4	2	4
042Nt	2	17	1	0	1	0	3	1	2	1	0	4	2	4
100Nt	2	17	1	0	1	0	3	1	2	1	0	4	2	4
097Nt	2	17	1	0	1	0	3	1	2	1	0	4	2	4
029Nt	2	17	1	0	1	0	3	1	2	1	0	4	2	4
055Nt	2	17	1	1	1	0	3	1	2	1	0	4	2	4
077Nt	2	17	1	1	1	0	3	1	2	1	0	4	2	4
082Nt	2	17	1	1	1	0	3	1	2	1	0	4	2	4
068Nt	2	17	2	1	1	0	3	1	2	1	0	4	2	4
110Nt	2	18	1	0	1	1	3	0	3	1	0	1	2	2
138Nt	2	18	2	0	1	1	3	0	3	1	0	1	2	2
121Nt	2	18	2	0	1	1	3	0	3	1	0	1	2	2
125Nt	2	18	2	0	1	1	3	0	3	1	0	1	2	2
113Nt	2	18	2	0	1	1	3	0	3	1	0	1	2	2
114Nt	2	18	2	0	1	1	3	0	3	1	0	1	2	2
122Nt	2	18	2	0	1	1	3	0	3	1	0	1	2	2
109Nt	2	18	2	0	1	1	3	0	3	1	0	1	2	2
127Nt	2	18	2	0	1	1	3	0	3	1	0	1	2	2
118Nt	2	18	2	0	1	1	3	0	3	1	0	1	2	2
137Nt	2	18	2	0	1	1	3	0	3	1	0	1	2	2
140Nt	2	18	1	0	1	1	3	0	3	1	0	1	2	2
148Nt	2	18	2	0	1	1	3	0	3	1	0	1	2	2
112Nt	2	18	1	0	1	1	3	0	3	1	0	1	2	2
133Nt	2	18	1	0	1	1	3	0	3	1	0	1	2	2
120Nt	2	18	1	0	1	1	3	0	3	1	0	1	2	2
141Nt	2	18	1	0	1	1	3	0	3	1	0	1	2	2
139Nt	2	18	1	0	1	1	3	0	3	1	0	1	2	2
126Nt	2	18	1	0	1	1	3	0	3	1	0	1	2	2
106Nt	2	18	1	0	1	1	3	0	3	1	0	1	2	2
128Nt	2	18	1	0	1	1	3	0	3	1	0	1	2	2
115Nt	2	18	1	0	1	1	3	0	3	1	0	1	2	2
103Nt	2	18	1	0	1	1	3	0	3	1	0	1	2	2
142Nt	2	18	1	0	1	1	3	0	3	1	0	1	2	2
130Nt	2	18	1	0	1	1	3	0	3	1	0	1	2	2
147Nt	2	18	2	0	1	1	3	0	3	1	0	1	2	2
136Nt	2	18	2	0	1	1	3	0	3	1	0	1	2	2
145Nt	2	18	1	0	1	1	3	0	3	1	0	1	2	2
149Nt	2	18	2	0	1	1	3	0	3	1	0	1	2	2
111Nt	2	18	1	0	1	1	3	0	3	1	0	1	2	2
107Nt	2	18	1	0	1	1	3	0	3	1	0	1	2	2
124Nt	2	18	1	0	1	1	3	0	3	1	0	1	2	2
123Nt	2	18	1	0	1	1	3	0	3	1	0	1	2	2
108Nt	2	18	1	0	1	1	3	0	3	1	0	1	2	2
116Nt	2	18	1	0	1	1	3	0	3	1	0	1	2	2
119Nt	2	18	1	0	1	1	3	0	3	1	0	1	2	2
104Nt	2	18	1	0	1	1	3	0	3	1	0	1	2	2
143Nt	2	18	1	0	1	1	3	0	3	1	0	1	2	2
131Nt	2	18	1	0	1	1	3	0	3	1	0	1	2	2
144Nt	2	18	1	0	1	1	3	0	3	1	0	1	2	2
132Nt	2	18	2	0	1	1	3	0	3	1	0	1	2	2
146Nt	2	18	1	0	1	1	3	0	3	1	0	1	2	2
134Nt	2	18	2	0	1	1	3	0	3	1	0	1	2	2
135Nt	2	18	2	0	1	1	3	0	3	1	0	1	2	2
117Nt	2	18	1	1	1	1	3	0	3	1	0	1	2	2
002Nt	2	19	2	0	1	1	3	0	5	1	0	3	2	1
001Nt	2	19	2	0	1	1	3	0	5	1	0	3	2	1
003Nt	2	19	2	0	1	1	3	0	5	1	0	3	2	1
005Nt	2	19	2	0	1	1	3	0	5	1	0	3	2	1
006Nt	2	19	2	0	1	1	3	0	5	1	0	3	2	1
004Nt	2	19	2	1	1	1	3	0	5	1	0	3	2	1
254Nt	2	20	2	0	1	0	3	1	2	1	0	1	2	1
229Nt	2	20	2	0	1	0	3	1	2	1	0	1	2	1
220Nt	2	20	2	0	1	0	3	1	2	1	0	1	2	1
248Nt	2	20	2	0	1	0	3	1	2	1	0	1	2	1
256Nt	2	20	2	0	1	0	3	1	2	1	0	1	2	1
257Nt	2	20	2	0	1	0	3	1	2	1	0	1	2	1
238Nt	2	20	2	0	1	0	3	1	2	1	0	1	2	1
253Nt	2	20	2	0	1	0	3	1	2	1	0	1	2	1
245Nt	2	20	2	0	1	0	3	1	2	1	0	1	2	1
246Nt	2	20	2	0	1	0	3	1	2	1	0	1	2	1
247Nt	2	20	2	0	1	0	3	1	2	1	0	1	2	1
244Nt	2	20	2	0	1	0	3	1	2	1	0	1	2	1
255Nt	2	20	2	0	1	0	3	1	2	1	0	1	2	1
252Nt	2	20	2	0	1	0	3	1	2	1	0	1	2	1
221Nt	2	20	2	0	1	0	3	1	2	1	0	1	2	1
225Nt	2	20	2	0	1	0	3	1	2	1	0	1	2	1
223Nt	2	20	2	0	1	0	3	1	2	1	0	1	2	1
227Nt	2	20	2	0	1	0	3	1	2	1	0	1	2	1
240Nt	2	20	2	0	1	0	3	1	2	1	0	1	2	1
249Nt	2	20	2	0	1	0	3	1	2	1	0	1	2	1
251Nt	2	20	2	0	1	0	3	1	2	1	0	1	2	1
250Nt	2	20	2	0	1	0	3	1	2	1	0	1	2	1
226Nt	2	20	2	0	1	0	3	1	2	1	0	1	2	1
230Nt	2	20	2	0	1	0	3	1	2	1	0	1	2	1
219Nt	2	20	2	0	1	0	3	1	2	1	0	1	2	1
243Nt	2	20	2	1	1	0	3	1	2	1	0	1	2	1
286Nt	2	21	1	0	0	0	2	1	2	1	0	4	2	1
293Nt	2	21	1	0	0	0	2	1	2	1	0	4	2	1
291Nt	2	21	1	0	0	0	2	1	2	1	0	4	2	1
298Nt	2	21	1	0	0	0	2	1	2	1	0	4	2	1
290Nt	2	21	1	0	0	0	2	1	2	1	0	4	2	1
307Nt	2	21	1	0	0	0	2	1	2	1	0	4	2	1
304Nt	2	21	1	0	0	0	2	1	2	1	0	4	2	1
299Nt	2	21	1	0	0	0	2	1	2	1	0	4	2	1
306Nt	2	21	1	0	0	0	2	1	2	1	0	4	2	1
301Nt	2	21	1	0	0	0	2	1	2	1	0	4	2	1
297Nt	2	21	1	0	0	0	2	1	2	1	0	4	2	1
311Nt	2	21	1	0	0	0	2	1	2	1	0	4	2	1
302Nt	2	21	1	0	0	0	2	1	2	1	0	4	2	1
287Nt	2	21	1	0	0	0	2	1	2	1	0	4	2	1
278Nt	2	21	1	0	0	0	2	1	2	1	0	4	2	1
309Nt	2	21	1	0	0	0	2	1	2	1	0	4	2	1
277Nt	2	21	1	0	0	0	2	1	2	1	0	4	2	1
274Nt	2	21	1	0	0	0	2	1	2	1	0	4	2	1
284Nt	2	21	1	0	0	0	2	1	2	1	0	4	2	1
292Nt	2	21	1	0	0	0	2	1	2	1	0	4	2	1
295Nt	2	21	1	0	0	0	2	1	2	1	0	4	2	1
300Nt	2	21	1	0	0	0	2	1	2	1	0	4	2	1
308Nt	2	21	1	0	0	0	2	1	2	1	0	4	2	1
305Nt	2	21	1	0	0	0	2	1	2	1	0	4	2	1
285Nt	2	21	1	0	0	0	2	1	2	1	0	4	2	1
281Nt	2	21	1	0	0	0	2	1	2	1	0	4	2	1
276Nt	2	21	1	0	0	0	2	1	2	1	0	4	2	1
303Nt	2	21	1	0	0	0	2	1	2	1	0	4	2	1
279Nt	2	21	1	0	0	0	2	1	2	1	0	4	2	1
289Nt	2	21	1	0	0	0	2	1	2	1	0	4	2	1
288Nt	2	21	1	0	0	0	2	1	2	1	0	4	2	1
313Nt	2	22	1	0	1	0	3	0	2	1	0	1	2	1
331Nt	2	22	1	0	1	0	3	0	2	1	0	1	2	1
312NNt	2	22	1	0	1	0	3	0	2	1	0	1	2	1
329Nt	2	22	1	0	1	0	3	0	2	1	0	1	2	1
323Nt	2	22	1	0	1	0	3	0	2	1	0	1	2	1
318Nt	2	22	1	0	1	0	3	0	2	1	0	1	2	1
328Nt	2	22	1	0	1	0	3	0	2	1	0	1	2	1
316Nt	2	22	1	0	1	0	3	0	2	1	0	1	2	1
326Nt	2	22	1	0	1	0	3	0	2	1	0	1	2	1
321Nt	2	22	1	0	1	0	3	0	2	1	0	1	2	1
330Nt	2	22	1	0	1	0	3	0	2	1	0	1	2	1
319Nt	2	22	1	0	1	0	3	0	2	1	0	1	2	1
315Nt	2	22	1	0	1	0	3	0	2	1	0	1	2	1
324Nt	2	22	1	0	1	0	3	0	2	1	0	1	2	1
320Nt	2	22	1	0	1	0	3	0	2	1	0	1	2	1
322Nt	2	22	1	0	1	0	3	0	2	1	0	1	2	1
325Nt	2	22	1	0	1	0	3	0	2	1	0	1	2	1
317Nt	2	22	1	0	1	0	3	0	2	1	0	1	2	1
327Nt	2	22	1	1	1	0	3	0	2	1	0	1	2	1
314Nt	2	22	1	1	1	0	3	0	2	1	0	1	2	1
162Nt	2	23	2	0	1	0	3	0	2	1	0	1	2	1
164Nt	2	23	2	0	1	0	3	0	2	1	0	1	2	1
152Nt	2	23	2	0	1	0	3	0	2	1	0	1	2	1
158Nt	2	23	2	0	1	0	3	0	2	1	0	1	2	1
154Nt	2	23	2	0	1	0	3	0	2	1	0	1	2	1
159Nt	2	23	2	0	1	0	3	0	2	1	0	1	2	1
161Nt	2	23	2	0	1	0	3	0	2	1	0	1	2	1
163Nt	2	23	2	0	1	0	3	0	2	1	0	1	2	1
160Nt	2	23	2	0	1	0	3	0	2	1	0	1	2	1
157Nt	2	23	2	0	1	0	3	0	2	1	0	1	2	1
156Nt	2	23	2	1	1	0	3	0	2	1	0	1	2	1
263Nt	2	24	3	0	0	0	3	0	5	1	0	1	2	1
258Nt	2	24	3	0	0	0	3	0	5	1	0	1	2	1
273Nt	2	24	3	0	0	0	3	0	5	1	0	1	2	1
259Nt	2	24	3	0	0	0	3	0	5	1	0	1	2	1
264Nt	2	24	3	0	0	0	3	0	5	1	0	1	2	1
265Nt	2	24	3	0	0	0	3	0	5	1	0	1	2	1
260Nt	2	24	3	0	0	0	3	0	5	1	0	1	2	1
261Nt	2	24	3	0	0	0	3	0	5	1	0	1	2	1
262Nt	2	24	3	0	0	0	3	0	5	1	0	1	2	1
020Nt	2	25	2	0	1	1	3	0	5	1	0	4	2	1
013Nt	2	25	2	0	1	1	3	0	5	1	0	4	2	1
010Nt	2	25	2	0	1	1	3	0	5	1	0	4	2	1
007Nt	2	25	2	0	1	1	3	0	5	1	0	4	2	1
017Nt	2	25	2	0	1	1	3	0	5	1	0	4	2	1
008Nt	2	25	2	0	1	1	3	0	5	1	0	4	2	1
014Nt	2	25	2	0	1	1	3	0	5	1	0	4	2	1
011Nt	2	25	2	0	1	1	3	0	5	1	0	4	2	1
009Nt	2	25	2	0	1	1	3	0	5	1	0	4	2	1
016Nt	2	25	2	0	1	1	3	0	5	1	0	4	2	1
019Nt	2	25	2	0	1	1	3	0	5	1	0	4	2	1
012Nt	2	25	2	0	1	1	3	0	5	1	0	4	2	1
018Nt	2	25	2	1	1	1	3	0	5	1	0	4	2	1
216Nt	2	26	1	0	1	0	2	0	3	1	0	4	2	4
215Nt	2	26	1	0	1	0	2	0	3	1	0	4	2	4
213Nt	2	26	1	0	1	0	2	0	3	1	0	4	2	4
209Nt	2	26	1	0	1	0	2	0	3	1	0	4	2	4
218Nt	2	26	2	0	1	0	2	0	3	1	0	4	2	4
217Nt	2	26	2	0	1	0	2	0	3	1	0	4	2	4
214Nt	2	26	1	0	1	0	2	0	3	1	0	4	2	4
208Nt	2	26	1	0	1	0	2	0	3	1	0	4	2	4
192Nt	2	26	1	0	1	0	2	0	3	1	0	4	2	4
210Nt	2	26	1	0	1	0	2	0	3	1	0	4	2	4
211Nt	2	26	1	0	1	0	2	0	3	1	0	4	2	4
203Nt	2	26	1	0	1	0	2	0	3	1	0	4	2	4
202Nt	2	26	1	0	1	0	2	0	3	1	0	4	2	4
204Nt	2	26	1	0	1	0	2	0	3	1	0	4	2	4
206Nt	2	26	1	0	1	0	2	0	3	1	0	4	2	4
212Nt	2	26	1	0	1	0	2	0	3	1	0	4	2	4
195Nt	2	26	1	0	1	0	2	0	3	1	0	4	2	4
194Nt	2	26	1	0	1	0	2	0	3	1	0	4	2	4
193Nt	2	26	1	0	1	0	2	0	3	1	0	4	2	4
189Nt	2	26	1	0	1	0	2	0	3	1	0	4	2	4
191Nt	2	26	1	0	1	0	2	0	3	1	0	4	2	4
190Nt	2	26	1	0	1	0	2	0	3	1	0	4	2	4
171Nt	2	26	1	0	1	0	2	0	3	1	0	4	2	4
186Nt	2	26	1	0	1	0	2	0	3	1	0	4	2	4
187Nt	2	26	1	0	1	0	2	0	3	1	0	4	2	4
173Nt	2	26	1	0	1	0	2	0	3	1	0	4	2	4
179Nt	2	26	1	0	1	0	2	0	3	1	0	4	2	4
176Nt	2	26	1	0	1	0	2	0	3	1	0	4	2	4
178Nt	2	26	1	0	1	0	2	0	3	1	0	4	2	4
177Nt	2	26	1	0	1	0	2	0	3	1	0	4	2	4
181Nt	2	26	1	0	1	0	2	0	3	1	0	4	2	4
182Nt	2	26	1	0	1	0	2	0	3	1	0	4	2	4
184Nt	2	26	1	0	1	0	2	0	3	1	0	4	2	4
183Nt	2	26	1	0	1	0	2	0	3	1	0	4	2	4
188Nt	2	26	1	0	1	0	2	0	3	1	0	4	2	4
175Nt	2	26	1	0	1	0	2	0	3	1	0	4	2	4
180Nt	2	26	1	0	1	0	2	0	3	1	0	4	2	4
168Nt	2	26	1	0	1	0	2	0	3	1	0	4	2	4
174Nt	2	26	1	0	1	0	2	0	3	1	0	4	2	4
172Nt	2	26	1	0	1	0	2	0	3	1	0	4	2	4
167Nt	2	26	1	0	1	0	2	0	3	1	0	4	2	4
169Nt	2	26	1	0	1	0	2	0	3	1	0	4	2	4
170Nt	2	26	1	0	1	0	2	0	3	1	0	4	2	4
166Nt	2	26	1	0	1	0	2	0	3	1	0	4	2	4
201Nt	2	26	1	1	1	0	2	0	3	1	0	4	2	4
185Nt	2	26	1	1	1	0	2	0	3	1	0	4	2	4
165Nt	2	26	1	1	1	0	2	0	3	1	0	4	2	4
268Nt	2	27	3	0	0	0	3	0	5	1	0	1	2	1
271Nt	2	27	3	0	0	0	3	0	5	1	0	1	2	1
269Nt	2	27	3	0	0	0	3	0	5	1	0	1	2	1
165Ntk	3	28	3	0	1	1	2	0	5	2	1	1	1	1
156Ntk	3	28	3	0	1	1	2	0	5	2	1	1	1	1
163Ntk	3	28	3	0	1	1	2	0	5	2	1	1	1	1
158Ntk	3	28	3	0	1	1	2	0	5	2	1	1	1	1
147Ntk	3	28	3	0	1	1	2	0	5	2	1	1	1	1
175Ntk	3	28	3	0	1	1	2	0	5	2	1	1	1	1
173NTK	3	28	3	0	1	1	2	0	5	2	1	1	1	1
174Ntk	3	28	3	0	1	1	2	0	5	2	1	1	1	1
151Ntk	3	28	3	0	1	1	2	0	5	2	1	1	1	1
171Ntk	3	28	3	0	1	1	2	0	5	2	1	1	1	1
170Ntk	3	28	3	0	1	1	2	0	5	2	1	1	1	1
162Ntk	3	28	3	0	1	1	2	0	5	2	1	1	1	1
160Ntk	3	28	3	0	1	1	2	0	5	2	1	1	1	1
148Ntk	3	28	3	0	1	1	2	0	5	2	1	1	1	1
166Ntk	3	28	3	0	1	1	2	0	5	2	1	1	1	1
155Ntk	3	28	3	0	1	1	2	0	5	2	1	1	1	1
154Ntk	3	28	3	0	1	1	2	0	5	2	1	1	1	1
167Ntk	3	28	3	0	1	1	2	0	5	2	1	1	1	1
168Ntk	3	28	3	0	1	1	2	0	5	2	1	1	1	1
169Ntk	3	28	3	0	1	1	2	0	5	2	1	1	1	1
164Ntk	3	28	4	0	1	1	2	0	5	2	1	1	1	1
149NTK	3	28	3	0	1	1	2	0	5	2	1	1	1	1
176NTK	3	28	3	0	1	1	2	0	5	2	1	1	1	1
159NTK	3	28	3	0	1	1	2	0	5	2	1	1	1	1
153NTK	3	28	3	0	1	1	2	0	5	2	1	1	1	1
152NTK	3	28	3	0	1	1	2	0	5	2	1	1	1	1
157NTK	3	28	3	0	1	1	2	0	5	2	1	1	1	1
150NTK	3	28	3	0	1	1	2	0	5	2	1	1	1	1
172Ntk	3	28	3	1	1	1	2	0	5	2	1	1	1	1
146Ntk	3	28	3	1	1	1	2	0	5	2	1	1	1	1
161Ntk	3	28	3	1	1	1	2	0	5	2	1	1	1	1
105Ntk	3	29	4	0	1	1	3	1	2	1	1	1	2	1
104Ntk	3	29	4	0	1	1	3	1	2	1	1	1	2	1
090Ntk	3	29	4	0	1	1	3	1	2	1	1	1	2	1
087Ntk	3	29	4	0	1	1	3	1	2	1	1	1	2	1
088Ntk	3	29	4	0	1	1	3	1	2	1	1	1	2	1
085Ntk	3	29	4	0	1	1	3	1	2	1	1	1	2	1
100NTK	3	29	4	0	1	1	3	1	2	1	1	1	2	1
101NTK	3	29	4	0	1	1	3	1	2	1	1	1	2	1
86NTK	3	29	4	0	1	1	3	1	2	1	1	1	2	1
97NTK	3	29	4	0	1	1	3	1	2	1	1	1	2	1
96NTK	3	29	4	0	1	1	3	1	2	1	1	1	2	1
99NTK	3	29	4	0	1	1	3	1	2	1	1	1	2	1
98NTK	3	29	4	0	1	1	3	1	2	1	1	1	2	1
092Ntk	3	29	4	0	1	1	3	1	2	1	1	1	2	1
091Ntk	3	29	4	0	1	1	3	1	2	1	1	1	2	1
089Ntk	3	29	4	1	1	1	3	1	2	1	1	1	2	1
102NTK	3	29	4	1	1	1	3	1	2	1	1	1	2	1
103NTK	3	29	4	1	1	1	3	1	2	1	1	1	2	1
016Ntk	3	30	2	0	1	1	2	1	2	1	0	1	1	4
009Ntk	3	30	2	0	1	1	2	1	2	1	0	1	1	4
019Ntk	3	30	2	0	1	1	2	1	2	1	0	1	1	4
018Ntk	3	30	2	0	1	1	2	1	2	1	0	1	1	4
014Ntk	3	30	2	0	1	1	2	1	2	1	0	1	1	4
017Ntk	3	30	2	0	1	1	2	1	2	1	0	1	1	4
021Ntk	3	30	2	0	1	1	2	1	2	1	0	1	1	4
10NTK	3	30	2	0	1	1	2	1	2	1	0	1	1	4
12NTK	3	30	2	0	1	1	2	1	2	1	0	1	1	4
011NTK	3	30	2	0	1	1	2	1	2	1	0	1	1	4
012NTK	3	30	2	0	1	1	2	1	2	1	0	1	1	4
010NTK	3	30	2	0	1	1	2	1	2	1	0	1	1	4
16NTK	3	30	2	0	1	1	2	1	2	1	0	1	1	4
015NTK	3	30	2	0	1	1	2	1	2	1	0	1	1	4
020Ntk	3	30	2	1	1	1	2	1	2	1	0	1	1	4
013Ntk	3	30	2	1	1	1	2	1	2	1	0	1	1	4
003Ntk	3	31	2	0	1	1	3	1	2	1	1	1	1	4
004Ntk	3	31	2	0	1	1	3	1	2	1	1	1	1	4
006Ntk	3	31	2	0	1	1	3	1	2	1	1	1	1	4
001Ntk	3	31	2	0	1	1	3	1	2	1	1	1	1	4
005NTK	3	31	2	0	1	1	3	1	2	1	1	1	1	4
007NTK	3	31	2	0	1	1	3	1	2	1	1	1	1	4
008Ntk	3	31	2	1	1	1	3	1	2	1	1	1	1	4
002NTK	3	31	2	1	1	1	3	1	2	1	1	1	1	4
117Ntk	3	32	4	0	1	1	2	0	2	1	0	1	1	4
113Ntk	3	32	4	0	1	1	2	0	2	1	0	1	1	4
114Ntk	3	32	4	0	1	1	2	0	2	1	0	1	1	4
116Ntk	3	32	4	0	1	1	2	0	2	1	0	1	1	4
115Ntk	3	32	4	0	1	1	2	0	2	1	0	1	1	4
111Ntk	3	32	4	0	1	1	2	0	2	1	0	1	1	4
109Ntk	3	32	4	0	1	1	2	0	2	1	0	1	1	4
120Ntk	3	32	4	0	1	1	2	0	2	1	0	1	1	4
119Ntk	3	32	4	0	1	1	2	0	2	1	0	1	1	4
108Ntk	3	32	4	0	1	1	2	0	2	1	0	1	1	4
112Ntk	3	32	4	0	1	1	2	0	2	1	0	1	1	4
110Ntk	3	32	4	0	1	1	2	0	2	1	0	1	1	4
118Ntk	3	32	4	1	1	1	2	0	2	1	0	1	1	4
135Ntk	3	33	4	0	1	1	2	1	5	2	1	2	2	1
137Ntk	3	33	4	0	1	1	2	1	5	2	1	2	2	1
130Ntk	3	33	4	0	1	1	2	1	5	2	1	2	2	1
131Ntk	3	33	4	0	1	1	2	1	5	2	1	2	2	1
129Ntk	3	33	4	0	1	1	2	1	5	2	1	2	2	1
139Ntk	3	33	4	0	1	1	2	1	5	2	1	2	2	1
133Ntk	3	33	4	0	1	1	2	1	5	2	1	2	2	1
141Ntk	3	33	4	0	1	1	2	1	5	2	1	2	2	1
144Ntk	3	33	4	0	1	1	2	1	5	2	1	2	2	1
143Ntk	3	33	4	0	1	1	2	1	5	2	1	2	2	1
142Ntk	3	33	4	0	1	1	2	1	5	2	1	2	2	1
138Ntk	3	33	4	0	1	1	2	1	5	2	1	2	2	1
136Ntk	3	33	4	0	1	1	2	1	5	2	1	2	2	1
132Ntk	3	33	4	0	1	1	2	1	5	2	1	2	2	1
134Ntk	3	33	4	1	1	1	2	1	5	2	1	2	2	1
140Ntk	3	33	4	1	1	1	2	1	5	2	1	2	2	1
125Ntk	3	34	4	0	0	1	3	1	3	1	0	1	2	4
121Ntk	3	34	4	0	0	1	3	1	3	1	0	1	2	4
127Ntk	3	34	4	0	0	1	3	1	3	1	0	1	2	4
128Ntk	3	34	4	0	0	1	3	1	3	1	0	1	2	4
126Ntk	3	34	4	0	0	1	3	1	3	1	0	1	2	4
122Ntk	3	34	4	0	0	1	3	1	3	1	0	1	2	4
123Ntk	3	34	4	0	0	1	3	1	3	1	0	1	2	4
124Ntk	3	34	4	0	0	1	3	1	3	1	0	1	2	4
072Ntk	3	35	4	0	1	1	2	1	2	1	1	1	1	4
071Ntk	3	35	4	0	1	1	2	1	2	1	1	1	1	4
084Ntk	3	35	4	0	1	1	2	1	2	1	1	1	1	4
093Ntk	3	35	4	0	1	1	2	1	2	1	1	1	1	4
075Ntk	3	35	4	0	1	1	2	1	2	1	1	1	1	4
054Ntk	3	35	4	0	1	1	2	1	2	1	1	1	1	4
076Ntk	3	35	4	0	1	1	2	1	2	1	1	1	1	4
083Ntk	3	35	4	0	1	1	2	1	2	1	1	1	1	4
078Ntk	3	35	4	0	1	1	2	1	2	1	1	1	1	4
081Ntk	3	35	4	0	1	1	2	1	2	1	1	1	1	4
082Ntk	3	35	4	0	1	1	2	1	2	1	1	1	1	4
80Ntk	3	35	4	0	1	1	2	1	2	1	1	1	1	4
79Ntk	3	35	4	0	1	1	2	1	2	1	1	1	1	4
74NTk	3	35	4	0	1	1	2	1	2	1	1	1	1	4
73NTk	3	35	4	0	1	1	2	1	2	1	1	1	1	4
62NTK	3	35	4	0	1	1	2	1	2	1	1	1	1	4
61NTK	3	35	4	0	1	1	2	1	2	1	1	1	1	4
67NTK	3	35	4	0	1	1	2	1	2	1	1	1	1	4
64NTK	3	35	4	0	1	1	2	1	2	1	1	1	1	4
63NTK	3	35	4	0	1	1	2	1	2	1	1	1	1	4
55NTK	3	35	4	0	1	1	2	1	2	1	1	1	1	4
66NTK	3	35	4	0	1	1	2	1	2	1	1	1	1	4
65NTK	3	35	4	0	1	1	2	1	2	1	1	1	1	4
68NTK	3	35	4	0	1	1	2	1	2	1	1	1	1	4
58NTK	3	35	4	0	1	1	2	1	2	1	1	1	1	4
59NTK	3	35	4	0	1	1	2	1	2	1	1	1	1	4
57NTK	3	35	4	0	1	1	2	1	2	1	1	1	1	4
56NTK	3	35	4	0	1	1	2	1	2	1	1	1	1	4
60NTK	3	35	4	0	1	1	2	1	2	1	1	1	1	4
69NTK	3	35	4	0	1	1	2	1	2	1	1	1	1	4
95NTK	3	35	4	0	1	1	2	1	2	1	1	1	1	4
94NTK	3	35	4	0	1	1	2	1	2	1	1	1	1	4
068NTK	3	35	4	0	1	1	2	1	2	1	1	1	1	4
70NTK	3	35	4	0	1	1	2	1	2	1	1	1	1	4
077Ntk	3	35	4	1	1	1	2	1	2	1	1	1	1	4
043Ntk	3	36	4	0	1	1	2	1	2	1	0	1	1	4
024Ntk	3	36	4	0	1	1	2	1	2	1	0	1	1	4
053Ntk	3	36	4	0	1	1	2	1	2	1	0	1	1	4
023Ntk	3	36	4	0	1	1	2	1	2	1	0	1	1	4
022Ntk	3	36	4	0	1	1	2	1	2	1	0	1	1	4
025Ntk	3	36	4	0	1	1	2	1	2	1	0	1	1	4
042Ntk	3	36	4	0	1	1	2	1	2	1	0	1	1	4
032Ntk	3	36	4	0	1	1	2	1	2	1	0	1	1	4
034Ntk	3	36	4	0	1	1	2	1	2	1	0	1	1	4
026Ntk	3	36	4	0	1	1	2	1	2	1	0	1	1	4
035Ntk	3	36	4	0	1	1	2	1	2	1	0	1	1	4
027Ntk	3	36	4	0	1	1	2	1	2	1	0	1	1	4
033Ntk	3	36	4	0	1	1	2	1	2	1	0	1	1	4
028Ntk	3	36	4	0	1	1	2	1	2	1	0	1	1	4
051Ntk	3	36	4	0	1	1	2	1	2	1	0	1	1	4
030Ntk	3	36	4	0	1	1	2	1	2	1	0	1	1	4
031NTK	3	36	4	0	1	1	2	1	2	1	0	1	1	4
040NTK	3	36	4	0	1	1	2	1	2	1	0	1	1	4
041NTK	3	36	4	0	1	1	2	1	2	1	0	1	1	4
46NTK	3	36	4	0	1	1	2	1	2	1	0	1	1	4
48NTK	3	36	4	0	1	1	2	1	2	1	0	1	1	4
039NTK	3	36	4	0	1	1	2	1	2	1	0	1	1	4
038NTK	3	36	4	0	1	1	2	1	2	1	0	1	1	4
037NTK	3	36	4	0	1	1	2	1	2	1	0	1	1	4
107NTK	3	36	4	0	1	1	2	1	2	1	0	1	1	4
045NTK	3	36	3	0	1	1	2	1	2	1	0	1	1	4
029NTK	3	36	3	0	1	1	2	1	2	1	0	1	1	4
49NTK	3	36	3	0	1	1	2	1	2	1	0	1	1	4
50NTK	3	36	3	0	1	1	2	1	2	1	0	1	1	4
47NTK	3	36	3	0	1	1	2	1	2	1	0	1	1	4
23NTK	3	36	3	0	1	1	2	1	2	1	0	1	1	4
44NTK	3	36	3	0	1	1	2	1	2	1	0	1	1	4
052Ntk	3	36	4	1	1	1	2	1	2	1	0	1	1	4
106NTK	3	36	1	1	1	1	2	1	2	1	0	1	1	4
036NTK	3	36	3	1	1	1	2	1	2	1	0	1	1	4
KR098	4	37	2	0	0	0	1	1	3	3	1	1	2	1
KR112	4	37	2	0	0	0	1	1	3	3	1	1	2	1
KR110	4	37	2	0	0	0	1	1	3	3	1	1	2	1
KR104	4	37	2	0	0	0	1	1	3	3	1	1	2	1
KR099	4	37	2	0	0	0	1	1	3	3	1	1	2	1
KR108	4	37	2	0	0	0	1	1	3	3	1	1	2	1
KR107	4	37	2	0	0	0	1	1	3	3	1	1	2	1
KR102	4	37	2	0	0	0	1	1	3	3	1	1	2	1
KR103	4	37	2	0	0	0	1	1	3	3	1	1	2	1
KR115	4	37	2	0	0	0	1	1	3	3	1	1	2	1
KR106	4	37	2	0	0	0	1	1	3	3	1	1	2	1
KR116	4	37	2	0	0	0	1	1	3	3	1	1	2	1
KR105	4	37	2	0	0	0	1	1	3	3	1	1	2	1
KR114	4	37	2	0	0	0	1	1	3	3	1	1	2	1
KR113	4	37	2	0	0	0	1	1	3	3	1	1	2	1
KR094	4	37	2	0	0	0	1	1	3	3	1	1	2	1
KR096	4	37	2	0	0	0	1	1	3	3	1	1	2	1
KR100	4	37	2	0	0	0	1	1	3	3	1	1	2	1
KR093	4	37	2	0	0	0	1	1	3	3	1	1	2	1
KR095	4	37	2	0	0	0	1	1	3	3	1	1	2	1
KR111	4	37	2	0	0	0	1	1	3	3	1	1	2	1
KR097	4	37	2	0	0	0	1	1	3	3	1	1	2	1
KR109	4	37	2	0	0	0	1	1	3	3	1	1	2	1
KR188	4	38	2	0	0	1	2	0	3	3	1	1	2	4
KR194	4	38	2	0	0	1	2	0	3	3	1	1	2	4
KR200	4	38	1	0	0	1	2	0	3	3	1	1	2	4
KR189	4	38	1	0	0	1	2	0	3	3	1	1	2	4
KR192	4	38	3	0	0	1	2	0	3	3	1	1	2	4
KR187	4	38	3	0	0	1	2	0	3	3	1	1	2	4
KR201	4	38	3	0	0	1	2	0	3	3	1	1	2	4
KR203	4	38	2	0	0	1	2	0	3	3	1	1	2	4
KR197	4	38	2	0	0	1	2	0	3	3	1	1	2	4
KR190	4	38	2	0	0	1	2	0	3	3	1	1	2	4
KR196	4	38	2	0	0	1	2	0	3	3	1	1	2	4
KR199	4	38	3	0	0	1	2	0	3	3	1	1	2	4
KR328	4	39	3	0	0	1	3	0	2	1	1	1	2	1
KR332	4	39	3	0	0	1	3	0	2	1	1	1	2	1
KR325	4	39	3	0	0	1	3	0	2	1	1	1	2	1
KR326	4	39	3	0	0	1	3	0	2	1	1	1	2	1
KR327	4	39	3	0	0	1	3	0	2	1	1	1	2	1
KR331	4	39	3	0	0	1	3	0	2	1	1	1	2	1
KR324	4	39	3	0	0	1	3	0	2	1	1	1	2	1
KR330	4	39	3	0	0	1	3	0	2	1	1	1	2	1
KR329	4	39	3	0	0	1	3	0	2	1	1	1	2	1
KR053	4	40	1	0	1	1	2	1	3	3	1	1	2	4
KR042	4	40	1	0	1	1	2	1	3	3	1	1	2	4
KR088	4	40	2	0	1	1	2	1	3	3	1	1	2	4
KR056	4	40	2	0	1	1	2	1	3	3	1	1	2	4
KR059	4	40	2	0	1	1	2	1	3	3	1	1	2	4
KR069	4	40	2	0	1	1	2	1	3	3	1	1	2	4
KR066	4	40	2	0	1	1	2	1	3	3	1	1	2	4
KR044	4	40	2	0	1	1	2	1	3	3	1	1	2	4
KR050	4	40	2	0	1	1	2	1	3	3	1	1	2	4
KR080	4	40	2	0	1	1	2	1	3	3	1	1	2	4
KR078	4	40	2	0	1	1	2	1	3	3	1	1	2	4
KR060	4	40	2	0	1	1	2	1	3	3	1	1	2	4
KR086	4	40	2	0	1	1	2	1	3	3	1	1	2	4
KR034	4	40	2	0	1	1	2	1	3	3	1	1	2	4
KR083	4	40	2	0	1	1	2	1	3	3	1	1	2	4
KR051	4	40	2	0	1	1	2	1	3	3	1	1	2	4
KR074	4	40	2	0	1	1	2	1	3	3	1	1	2	4
KR085	4	40	2	0	1	1	2	1	3	3	1	1	2	4
KR047	4	40	2	0	1	1	2	1	3	3	1	1	2	4
KR081	4	40	2	0	1	1	2	1	3	3	1	1	2	4
KR048	4	40	2	0	1	1	2	1	3	3	1	1	2	4
KR064	4	40	2	0	1	1	2	1	3	3	1	1	2	4
KR073	4	40	2	0	1	1	2	1	3	3	1	1	2	4
KR075	4	40	2	0	1	1	2	1	3	3	1	1	2	4
KR033	4	40	2	0	1	1	2	1	3	3	1	1	2	4
KR091	4	40	2	0	1	1	2	1	3	3	1	1	2	4
KR068	4	40	2	0	1	1	2	1	3	3	1	1	2	4
KR092	4	40	2	0	1	1	2	1	3	3	1	1	2	4
KR038	4	40	2	0	1	1	2	1	3	3	1	1	2	4
KR035	4	40	2	0	1	1	2	1	3	3	1	1	2	4
KR087	4	40	2	0	1	1	2	1	3	3	1	1	2	4
KR057	4	40	2	0	1	1	2	1	3	3	1	1	2	4
KR041	4	40	2	0	1	1	2	1	3	3	1	1	2	4
KR084	4	40	2	0	1	1	2	1	3	3	1	1	2	4
KR071	4	40	2	0	1	1	2	1	3	3	1	1	2	4
KR032	4	40	2	0	1	1	2	1	3	3	1	1	2	4
KR067	4	40	2	0	1	1	2	1	3	3	1	1	2	4
KR052	4	40	2	0	1	1	2	1	3	3	1	1	2	4
KR058	4	40	2	0	1	1	2	1	3	3	1	1	2	4
KR079	4	40	2	0	1	1	2	1	3	3	1	1	2	4
KR065	4	40	2	0	1	1	2	1	3	3	1	1	2	4
KR090	4	40	2	0	1	1	2	1	3	3	1	1	2	4
KR037	4	40	2	0	1	1	2	1	3	3	1	1	2	4
KR054	4	40	2	0	1	1	2	1	3	3	1	1	2	4
KR077	4	40	2	0	1	1	2	1	3	3	1	1	2	4
KR036	4	40	2	0	1	1	2	1	3	3	1	1	2	4
KR076	4	40	2	0	1	1	2	1	3	3	1	1	2	4
KR062	4	40	2	0	1	1	2	1	3	3	1	1	2	4
KR061	4	40	2	0	1	1	2	1	3	3	1	1	2	4
KR072	4	40	2	0	1	1	2	1	3	3	1	1	2	4
KR063	4	40	2	0	1	1	2	1	3	3	1	1	2	4
KR043	4	40	2	0	1	1	2	1	3	3	1	1	2	4
KR046	4	40	2	0	1	1	2	1	3	3	1	1	2	4
KR049	4	40	2	0	1	1	2	1	3	3	1	1	2	4
KR082	4	40	2	0	1	1	2	1	3	3	1	1	2	4
KR076	4	40	2	0	1	1	2	1	3	3	1	1	2	4
KR045	4	40	2	0	1	1	2	1	3	3	1	1	2	4
KR070	4	40	2	0	1	1	2	1	3	3	1	1	2	4
KR055	4	40	1	1	1	1	2	1	3	3	1	1	2	4
KR039	4	40	2	1	1	1	2	1	3	3	1	1	2	4
KR040	4	40	2	1	1	1	2	1	3	3	1	1	2	4
KR253	4	41	1	0	1	1	2	1	3	1	1	1	2	1
KR275	4	41	1	0	1	1	2	1	3	1	1	1	2	1
KR236	4	41	1	0	1	1	2	1	3	1	1	1	2	1
KR273	4	41	1	0	1	1	2	1	3	1	1	1	2	1
KR258	4	41	1	0	1	1	2	1	3	1	1	1	2	1
KR246	4	41	1	0	1	1	2	1	3	1	1	1	2	1
KR245	4	41	1	0	1	1	2	1	3	1	1	1	2	1
KR230	4	41	1	0	1	1	2	1	3	1	1	1	2	1
KR264	4	41	1	0	1	1	2	1	3	1	1	1	2	1
KR226	4	41	1	0	1	1	2	1	3	1	1	1	2	1
KR247	4	41	1	0	1	1	2	1	3	1	1	1	2	1
KR233	4	41	1	0	1	1	2	1	3	1	1	1	2	1
KR265	4	41	1	0	1	1	2	1	3	1	1	1	2	1
KR232	4	41	1	0	1	1	2	1	3	1	1	1	2	1
KR252	4	41	1	0	1	1	2	1	3	1	1	1	2	1
KR276	4	41	2	0	1	1	2	1	3	1	1	1	2	1
KR269	4	41	1	0	1	1	2	1	3	1	1	1	2	1
KR251	4	41	1	0	1	1	2	1	3	1	1	1	2	1
KR248	4	41	1	0	1	1	2	1	3	1	1	1	2	1
KR255	4	41	1	0	1	1	2	1	3	1	1	1	2	1
KR257	4	41	1	0	1	1	2	1	3	1	1	1	2	1
KR250	4	41	1	0	1	1	2	1	3	1	1	1	2	1
KR227	4	41	1	0	1	1	2	1	3	1	1	1	2	1
KR274	4	41	1	0	1	1	2	1	3	1	1	1	2	1
KR228	4	41	1	0	1	1	2	1	3	1	1	1	2	1
KR240	4	41	1	0	1	1	2	1	3	1	1	1	2	1
KR238	4	41	1	0	1	1	2	1	3	1	1	1	2	1
KR261	4	41	1	0	1	1	2	1	3	1	1	1	2	1
KR231	4	41	1	0	1	1	2	1	3	1	1	1	2	1
KR237	4	41	1	0	1	1	2	1	3	1	1	1	2	1
KR272	4	41	1	0	1	1	2	1	3	1	1	1	2	1
KR225	4	41	1	0	1	1	2	1	3	1	1	1	2	1
KR229	4	41	1	0	1	1	2	1	3	1	1	1	2	1
KR263	4	41	1	0	1	1	2	1	3	1	1	1	2	1
KR241	4	41	1	0	1	1	2	1	3	1	1	1	2	1
KR239	4	41	1	0	1	1	2	1	3	1	1	1	2	1
KR244	4	41	4	0	1	1	2	1	3	1	1	1	2	1
KR243	4	41	1	0	1	1	2	1	3	1	1	1	2	1
KR249	4	41	1	0	1	1	2	1	3	1	1	1	2	1
KR262	4	41	1	0	1	1	2	1	3	1	1	1	2	1
KR267	4	41	1	0	1	1	2	1	3	1	1	1	2	1
KR242	4	41	1	0	1	1	2	1	3	1	1	1	2	1
KR254	4	41	1	0	1	1	2	1	3	1	1	1	2	1
KR270	4	41	1	0	1	1	2	1	3	1	1	1	2	1
KR259	4	41	1	0	1	1	2	1	3	1	1	1	2	1
KR256	4	41	1	0	1	1	2	1	3	1	1	1	2	1
KR234	4	41	1	0	1	1	2	1	3	1	1	1	2	1
KR260	4	41	1	0	1	1	2	1	3	1	1	1	2	1
KR235	4	41	1	1	1	1	2	1	3	1	1	1	2	1
KR342	4	42	3	0	1	1	3	0	2	1	0	1	2	1
KR338	4	42	3	0	1	1	3	0	2	1	0	1	2	1
KR337	4	42	3	0	1	1	3	0	2	1	0	1	2	1
KR333	4	42	3	0	1	1	3	0	2	1	0	1	2	1
KR343	4	42	3	0	1	1	3	0	2	1	0	1	2	1
KR348	4	42	3	0	1	1	3	0	2	1	0	1	2	1
KR346	4	42	3	0	1	1	3	0	2	1	0	1	2	1
KR341	4	42	3	0	1	1	3	0	2	1	0	1	2	1
KR340	4	42	3	0	1	1	3	0	2	1	0	1	2	1
KR339	4	42	3	0	1	1	3	0	2	1	0	1	2	1
KR336	4	42	3	0	1	1	3	0	2	1	0	1	2	1
KR335	4	42	3	0	1	1	3	0	2	1	0	1	2	1
KR345	4	42	3	0	1	1	3	0	2	1	0	1	2	1
KR344	4	42	3	0	1	1	3	0	2	1	0	1	2	1
KR347	4	42	3	0	1	1	3	0	2	1	0	1	2	1
KR349	4	42	3	0	1	1	3	0	2	1	0	1	2	1
KR334	4	42	3	1	1	1	3	0	2	1	0	1	2	1
KR139	4	43	1	0	1	1	3	1	2	3	1	1	2	4
KR140	4	43	1	0	1	1	3	1	2	3	1	1	2	4
KR141	4	43	2	0	1	1	3	1	2	3	1	1	2	4
KR143	4	43	2	0	1	1	3	1	2	3	1	1	2	4
KR129	4	43	2	0	1	1	3	1	2	3	1	1	2	4
KR126	4	43	2	0	1	1	3	1	2	3	1	1	2	4
KR119	4	43	2	0	1	1	3	1	2	3	1	1	2	4
KR124	4	43	2	0	1	1	3	1	2	3	1	1	2	4
KR138	4	43	2	0	1	1	3	1	2	3	1	1	2	4
KR122	4	43	2	0	1	1	3	1	2	3	1	1	2	4
KR149	4	43	2	0	1	1	3	1	2	3	1	1	2	4
KR142	4	43	2	0	1	1	3	1	2	3	1	1	2	4
KR120	4	43	2	0	1	1	3	1	2	3	1	1	2	4
KR117	4	43	2	0	1	1	3	1	2	3	1	1	2	4
KR118	4	43	2	0	1	1	3	1	2	3	1	1	2	4
KR132	4	43	2	0	1	1	3	1	2	3	1	1	2	4
KR125	4	43	2	0	1	1	3	1	2	3	1	1	2	4
KR123	4	43	2	0	1	1	3	1	2	3	1	1	2	4
KR145	4	43	2	0	1	1	3	1	2	3	1	1	2	4
KR134	4	43	2	0	1	1	3	1	2	3	1	1	2	4
KR148	4	43	2	0	1	1	3	1	2	3	1	1	2	4
KR136	4	43	2	0	1	1	3	1	2	3	1	1	2	4
KR121	4	43	2	0	1	1	3	1	2	3	1	1	2	4
KR131	4	43	2	0	1	1	3	1	2	3	1	1	2	4
KR150	4	43	2	0	1	1	3	1	2	3	1	1	2	4
KR137	4	43	2	0	1	1	3	1	2	3	1	1	2	4
KR146	4	43	2	0	1	1	3	1	2	3	1	1	2	4
KR130	4	43	2	0	1	1	3	1	2	3	1	1	2	4
KR144	4	43	2	0	1	1	3	1	2	3	1	1	2	4
KR135	4	43	2	1	1	1	3	1	2	3	1	1	2	4
KR147	4	43	2	1	1	1	3	1	2	3	1	1	2	4
KR405	4	44	3	0	1	1	2	1	4	3	1	1	2	4
KR410	4	44	3	0	1	1	2	1	4	3	1	1	2	4
KR421	4	44	3	0	1	1	2	1	4	3	1	1	2	4
KR391	4	44	3	0	1	1	2	1	4	3	1	1	2	4
KR409	4	44	3	0	1	1	2	1	4	3	1	1	2	4
KR392	4	44	3	0	1	1	2	1	4	3	1	1	2	4
KR394	4	44	3	0	1	1	2	1	4	3	1	1	2	4
KR407	4	44	3	0	1	1	2	1	4	3	1	1	2	4
KR404	4	44	3	0	1	1	2	1	4	3	1	1	2	4
KR395	4	44	3	0	1	1	2	1	4	3	1	1	2	4
KR411	4	44	3	0	1	1	2	1	4	3	1	1	2	4
KR393	4	44	3	0	1	1	2	1	4	3	1	1	2	4
KR397	4	44	3	0	1	1	2	1	4	3	1	1	2	4
KR398	4	44	3	0	1	1	2	1	4	3	1	1	2	4
KR420	4	44	3	0	1	1	2	1	4	3	1	1	2	4
KR419	4	44	3	0	1	1	2	1	4	3	1	1	2	4
KR401	4	44	3	0	1	1	2	1	4	3	1	1	2	4
KR406	4	44	3	0	1	1	2	1	4	3	1	1	2	4
KR418	4	44	3	0	1	1	2	1	4	3	1	1	2	4
KR400	4	44	3	0	1	1	2	1	4	3	1	1	2	4
KR402	4	44	3	0	1	1	2	1	4	3	1	1	2	4
KR414	4	44	3	0	1	1	2	1	4	3	1	1	2	4
KR416	4	44	3	0	1	1	2	1	4	3	1	1	2	4
KR412	4	44	3	0	1	1	2	1	4	3	1	1	2	4
KR399	4	44	3	0	1	1	2	1	4	3	1	1	2	4
KR413	4	44	3	0	1	1	2	1	4	3	1	1	2	4
KR415	4	44	3	0	1	1	2	1	4	3	1	1	2	4
KR417	4	44	3	0	1	1	2	1	4	3	1	1	2	4
KR403	4	44	3	0	1	1	2	1	4	3	1	1	2	4
KR408	4	44	3	1	1	1	2	1	4	3	1	1	2	4
KR396	4	44	3	1	1	1	2	1	4	3	1	1	2	4
KR223	4	45	1	0	0	0	3	1	2	1	0	1	2	4
KR207	4	45	1	0	0	0	3	1	2	1	0	1	2	4
KR222	4	45	1	0	0	0	3	1	2	1	0	1	2	4
KR224	4	45	1	0	0	0	3	1	2	1	0	1	2	4
KR219	4	45	1	0	0	0	3	1	2	1	0	1	2	4
KR217	4	45	1	0	0	0	3	1	2	1	0	1	2	4
KR205	4	45	1	0	0	0	3	1	2	1	0	1	2	4
KR214	4	45	1	0	0	0	3	1	2	1	0	1	2	4
KR218	4	45	3	0	0	0	3	1	2	1	0	1	2	4
KR209	4	45	3	0	0	0	3	1	2	1	0	1	2	4
KR212	4	45	3	0	0	0	3	1	2	1	0	1	2	4
KR221	4	45	3	0	0	0	3	1	2	1	0	1	2	4
KR215	4	45	3	0	0	0	3	1	2	1	0	1	2	4
KR220	4	45	3	0	0	0	3	1	2	1	0	1	2	4
KR213	4	45	3	0	0	0	3	1	2	1	0	1	2	4
KR210	4	45	3	0	0	0	3	1	2	1	0	1	2	4
KR208	4	45	3	0	0	0	3	1	2	1	0	1	2	4
KR206	4	45	3	0	0	0	3	1	2	1	0	1	2	4
KR216	4	45	3	0	0	0	3	1	2	1	0	1	2	4
KR211	4	45	3	0	0	0	3	1	2	1	0	1	2	4
KR370	4	46	3	0	1	0	3	0	3	3	1	1	2	1
KR374	4	46	3	0	1	0	3	0	3	3	1	1	2	1
KR376	4	46	3	0	1	0	3	0	3	3	1	1	2	1
KR371	4	46	3	0	1	0	3	0	3	3	1	1	2	1
KR386	4	46	3	0	1	0	3	0	3	3	1	1	2	1
KR384	4	46	3	0	1	0	3	0	3	3	1	1	2	1
KR388	4	46	3	0	1	0	3	0	3	3	1	1	2	1
KR382	4	46	3	0	1	0	3	0	3	3	1	1	2	1
KR367	4	46	3	0	1	0	3	0	3	3	1	1	2	1
KR373	4	46	3	0	1	0	3	0	3	3	1	1	2	1
KR388	4	46	3	0	1	0	3	0	3	3	1	1	2	1
KR381	4	46	3	0	1	0	3	0	3	3	1	1	2	1
KR379	4	46	3	0	1	0	3	0	3	3	1	1	2	1
KR368	4	46	3	0	1	0	3	0	3	3	1	1	2	1
KR366	4	46	3	0	1	0	3	0	3	3	1	1	2	1
KR372	4	46	3	0	1	0	3	0	3	3	1	1	2	1
KR380	4	46	3	0	1	0	3	0	3	3	1	1	2	1
KR385	4	46	3	0	1	0	3	0	3	3	1	1	2	1
KR389	4	46	3	0	1	0	3	0	3	3	1	1	2	1
KR387	4	46	3	0	1	0	3	0	3	3	1	1	2	1
KR377	4	46	3	0	1	0	3	0	3	3	1	1	2	1
KR378	4	46	3	0	1	0	3	0	3	3	1	1	2	1
KR383	4	46	3	0	1	0	3	0	3	3	1	1	2	1
KR390	4	46	3	1	1	0	3	0	3	3	1	1	2	1
KR369	4	46	3	1	1	0	3	0	3	3	1	1	2	1
KR375	4	46	3	1	1	0	3	0	3	3	1	1	2	1
KR316	4	47	2	0	0	1	2	1	3	1	1	1	2	4
KR322	4	47	2	0	0	1	2	1	3	1	1	1	2	4
KR323	4	47	2	0	0	1	2	1	3	1	1	1	2	4
KR317	4	47	2	0	0	1	2	1	3	1	1	1	2	4
KR309	4	47	2	0	0	1	2	1	3	1	1	1	2	4
KR305	4	47	2	0	0	1	2	1	3	1	1	1	2	4
KR307	4	47	2	0	0	1	2	1	3	1	1	1	2	4
KR315	4	47	2	0	0	1	2	1	3	1	1	1	2	4
KR308	4	47	2	0	0	1	2	1	3	1	1	1	2	4
KR311	4	47	2	0	0	1	2	1	3	1	1	1	2	4
KR321	4	47	2	0	0	1	2	1	3	1	1	1	2	4
KR320	4	47	2	0	0	1	2	1	3	1	1	1	2	4
KR313	4	47	2	0	0	1	2	1	3	1	1	1	2	4
KR310	4	47	2	0	0	1	2	1	3	1	1	1	2	4
KR318	4	47	2	0	0	1	2	1	3	1	1	1	2	4
KR306	4	47	2	0	0	1	2	1	3	1	1	1	2	4
KR319	4	47	2	0	0	1	2	1	3	1	1	1	2	4
KR312	4	47	2	0	0	1	2	1	3	1	1	1	2	4
KR314	4	47	2	0	0	1	2	1	3	1	1	1	2	4
KR004	4	48	1	0	0	1	3	0	3	1	1	1	1	4
KR024	4	48	1	0	0	1	3	0	3	1	1	1	1	4
KR015	4	48	1	0	0	1	3	0	3	1	1	1	1	4
KR017	4	48	1	0	0	1	3	0	3	1	1	1	1	4
KR023	4	48	1	0	0	1	3	0	3	1	1	1	1	4
KR001	4	48	1	0	0	1	3	0	3	1	1	1	1	4
KR008	4	48	1	0	0	1	3	0	3	1	1	1	1	4
KR027	4	48	1	0	0	1	3	0	3	1	1	1	1	4
KR011	4	48	4	0	0	1	3	0	3	1	1	1	1	4
KR012	4	48	1	0	0	1	3	0	3	1	1	1	1	4
KR002	4	48	1	0	0	1	3	0	3	1	1	1	1	4
KR014	4	48	1	0	0	1	3	0	3	1	1	1	1	4
KR003	4	48	1	0	0	1	3	0	3	1	1	1	1	4
KR028	4	48	1	0	0	1	3	0	3	1	1	1	1	4
KR022	4	48	1	0	0	1	3	0	3	1	1	1	1	4
KR004	4	48	1	0	0	1	3	0	3	1	1	1	1	4
KR025	4	48	1	0	0	1	3	0	3	1	1	1	1	4
KR013	4	48	1	0	0	1	3	0	3	1	1	1	1	4
KR020	4	48	1	0	0	1	3	0	3	1	1	1	1	4
KR030	4	48	1	0	0	1	3	0	3	1	1	1	1	4
KR005	4	48	1	0	0	1	3	0	3	1	1	1	1	4
KR021	4	48	1	0	0	1	3	0	3	1	1	1	1	4
KR016	4	48	1	0	0	1	3	0	3	1	1	1	1	4
KR007	4	48	1	0	0	1	3	0	3	1	1	1	1	4
KR019	4	48	1	0	0	1	3	0	3	1	1	1	1	4
KR006	4	48	1	0	0	1	3	0	3	1	1	1	1	4
KR018	4	48	1	0	0	1	3	0	3	1	1	1	1	4
KR13	4	48	1	0	0	1	3	0	3	1	1	1	1	4
KR031	4	48	1	0	0	1	3	0	3	1	1	1	1	4
KR029	4	48	1	0	0	1	3	0	3	1	1	1	1	4
KR009	4	48	1	0	0	1	3	0	3	1	1	1	1	4
KR010	4	48	1	0	0	1	3	0	3	1	1	1	1	4
KR026	4	48	1	0	0	1	3	0	3	1	1	1	1	4
KR350	4	49	3	0	0	0	2	1	3	3	1	1	2	4
KR359	4	49	3	0	0	0	2	1	3	3	1	1	2	4
KR361	4	49	3	0	0	0	2	1	3	3	1	1	2	4
KR360	4	49	3	0	0	0	2	1	3	3	1	1	2	4
KR356	4	49	3	0	0	0	2	1	3	3	1	1	2	4
KR364	4	49	3	0	0	0	2	1	3	3	1	1	2	4
KR354	4	49	3	0	0	0	2	1	3	3	1	1	2	4
KR351	4	49	3	0	0	0	2	1	3	3	1	1	2	4
KR362	4	49	3	0	0	0	2	1	3	3	1	1	2	4
KR365	4	49	3	0	0	0	2	1	3	3	1	1	2	4
KR358	4	49	3	0	0	0	2	1	3	3	1	1	2	4
KR352	4	49	3	0	0	0	2	1	3	3	1	1	2	4
KR353	4	49	3	0	0	0	2	1	3	3	1	1	2	4
KR355	4	49	3	0	0	0	2	1	3	3	1	1	2	4
KR170	4	50	1	0	1	0	2	0	2	3	1	1	2	4
KR152	4	50	1	0	1	0	2	0	2	3	1	1	2	4
KR157	4	50	1	0	1	0	2	0	2	3	1	1	2	4
KR171	4	50	1	0	1	0	2	0	2	3	1	1	2	4
KR156	4	50	1	0	1	0	2	0	2	3	1	1	2	4
KR179	4	50	1	0	1	0	2	0	2	3	1	1	2	4
KR174	4	50	1	0	1	0	2	0	2	3	1	1	2	4
KR163	4	50	1	0	1	0	2	0	2	3	1	1	2	4
KR158	4	50	1	0	1	0	2	0	2	3	1	1	2	4
KR178	4	50	1	0	1	0	2	0	2	3	1	1	2	4
KR172	4	50	1	0	1	0	2	0	2	3	1	1	2	4
KR164	4	50	1	0	1	0	2	0	2	3	1	1	2	4
KR177	4	50	1	0	1	0	2	0	2	3	1	1	2	4
KR161	4	50	1	0	1	0	2	0	2	3	1	1	2	4
KR173	4	50	2	0	1	0	2	0	2	3	1	1	2	4
KR153	4	50	2	0	1	0	2	0	2	3	1	1	2	4
KR167	4	50	2	0	1	0	2	0	2	3	1	1	2	4
KR159	4	50	2	0	1	0	2	0	2	3	1	1	2	4
KR185	4	50	2	0	1	0	2	0	2	3	1	1	2	4
KR169	4	50	2	0	1	0	2	0	2	3	1	1	2	4
KR160	4	50	3	0	1	0	2	0	2	3	1	1	2	4
KR176	4	50	3	0	1	0	2	0	2	3	1	1	2	4
KR175	4	50	3	0	1	0	2	0	2	3	1	1	2	4
KR154	4	50	3	0	1	0	2	0	2	3	1	1	2	4
KR180	4	50	3	0	1	0	2	0	2	3	1	1	2	4
KR184	4	50	3	0	1	0	2	0	2	3	1	1	2	4
KR162	4	50	3	0	1	0	2	0	2	3	1	1	2	4
KR165	4	50	3	0	1	0	2	0	2	3	1	1	2	4
KR183	4	50	3	0	1	0	2	0	2	3	1	1	2	4
KR155	4	50	3	0	1	0	2	0	2	3	1	1	2	4
KR181	4	50	3	0	1	0	2	0	2	3	1	1	2	4
KR182	4	50	3	0	1	0	2	0	2	3	1	1	2	4
KR186	4	50	3	0	1	0	2	0	2	3	1	1	2	4
KR166	4	50	3	1	1	0	2	0	2	3	1	1	2	4
KR295	4	51	1	0	0	1	2	1	4	3	1	1	1	4
KR282	4	51	2	0	0	1	2	1	4	3	1	1	1	4
KR301	4	51	2	0	0	1	2	1	4	3	1	1	1	4
KR292	4	51	2	0	0	1	2	1	4	3	1	1	1	4
KR285	4	51	2	0	0	1	2	1	4	3	1	1	1	4
KR278	4	51	2	0	0	1	2	1	4	3	1	1	1	4
KR277	4	51	2	0	0	1	2	1	4	3	1	1	1	4
KR297	4	51	2	0	0	1	2	1	4	3	1	1	1	4
KR279	4	51	2	0	0	1	2	1	4	3	1	1	1	4
KR284	4	51	2	0	0	1	2	1	4	3	1	1	1	4
KR303	4	51	2	0	0	1	2	1	4	3	1	1	1	4
KR293	4	51	2	0	0	1	2	1	4	3	1	1	1	4
KR291	4	51	2	0	0	1	2	1	4	3	1	1	1	4
KR294	4	51	2	0	0	1	2	1	4	3	1	1	1	4
KR290	4	51	2	0	0	1	2	1	4	3	1	1	1	4
KR287	4	51	2	0	0	1	2	1	4	3	1	1	1	4
KR283	4	51	2	0	0	1	2	1	4	3	1	1	1	4
KR280	4	51	2	0	0	1	2	1	4	3	1	1	1	4
KR289	4	51	2	0	0	1	2	1	4	3	1	1	1	4
KR300	4	51	2	0	0	1	2	1	4	3	1	1	1	4
KR291	4	51	2	0	0	1	2	1	4	3	1	1	1	4
KR298	4	51	2	0	0	1	2	1	4	3	1	1	1	4
KB102	5	52	1	0	0	0	3	0	3	1	1	2	2	1
KB110	5	52	1	0	0	0	3	0	3	1	1	2	2	1
KB103	5	52	1	0	0	0	3	0	3	1	1	2	2	1
KB106	5	52	1	0	0	0	3	0	3	1	1	2	2	1
KB108	5	52	1	0	0	0	3	0	3	1	1	2	2	1
KB100	5	52	1	0	0	0	3	0	3	1	1	2	2	1
KB109	5	52	1	0	0	0	3	0	3	1	1	2	2	1
KB099	5	52	1	0	0	0	3	0	3	1	1	2	2	1
KB111	5	52	1	0	0	0	3	0	3	1	1	2	2	1
KB113	5	52	1	0	0	0	3	0	3	1	1	2	2	1
KB098	5	52	1	0	0	0	3	0	3	1	1	2	2	1
KB105	5	52	1	0	0	0	3	0	3	1	1	2	2	1
KB107	5	52	1	0	0	0	3	0	3	1	1	2	2	1
KB101	5	52	1	0	0	0	3	0	3	1	1	2	2	1
KB162	5	53	1	0	0	0	2	1	5	1	1	2	2	4
KB164	5	53	1	0	0	0	2	1	5	1	1	2	2	4
KB160	5	53	1	0	0	0	2	1	5	1	1	2	2	4
KB159	5	53	1	0	0	0	2	1	5	1	1	2	2	4
KB158	5	53	1	0	0	0	2	1	5	1	1	2	2	4
KB161	5	53	1	0	0	0	2	1	5	1	1	2	2	4
KB163	5	53	1	0	0	0	2	1	5	1	1	2	2	4
KB164	5	53	1	0	0	0	2	1	5	1	1	2	2	4
KB070	5	54	1	0	1	0	2	1	1	1	1	1	2	4
KB079	5	54	1	0	1	0	2	1	1	1	1	1	2	4
KB071	5	54	1	0	1	0	2	1	1	1	1	1	2	4
KB086	5	54	1	0	1	0	2	1	1	1	1	1	2	4
KB081	5	54	1	0	1	0	2	1	1	1	1	1	2	4
KB078	5	54	1	0	1	0	2	1	1	1	1	1	2	4
KB080	5	54	1	0	1	0	2	1	1	1	1	1	2	4
KB083	5	54	1	0	1	0	2	1	1	1	1	1	2	4
KB075	5	54	1	0	1	0	2	1	1	1	1	1	2	4
KB074	5	54	1	0	1	0	2	1	1	1	1	1	2	4
KB091	5	54	1	0	1	0	2	1	1	1	1	1	2	4
KB085	5	54	1	0	1	0	2	1	1	1	1	1	2	4
KB089	5	54	1	0	1	0	2	1	1	1	1	1	2	4
KB082	5	54	1	0	1	0	2	1	1	1	1	1	2	4
KB084	5	54	1	0	1	0	2	1	1	1	1	1	2	4
KB090	5	54	1	0	1	0	2	1	1	1	1	1	2	4
KB087	5	54	1	0	1	0	2	1	1	1	1	1	2	4
KB072	5	54	1	0	1	0	2	1	1	1	1	1	2	4
KB076	5	54	1	0	1	0	2	1	1	1	1	1	2	4
KB077	5	54	1	0	1	0	2	1	1	1	1	1	2	4
KB073	5	54	1	0	1	0	2	1	1	1	1	1	2	4
KB092	5	54	1	1	1	0	2	1	1	1	1	1	2	4
KB088	5	54	1	1	1	0	2	1	1	1	1	1	2	4
KB120	5	55	1	0	1	0	3	1	5	1	1	1	2	4
KB123	5	55	1	0	1	0	3	1	5	1	1	1	2	4
KB121	5	55	1	0	1	0	3	1	5	1	1	1	2	4
KB131	5	55	1	0	1	0	3	1	5	1	1	1	2	4
KB133	5	55	1	0	1	0	3	1	5	1	1	1	2	4
KB118	5	55	1	0	1	0	3	1	5	1	1	1	2	4
KB141	5	55	1	0	1	0	3	1	5	1	1	1	2	4
KB136	5	55	1	0	1	0	3	1	5	1	1	1	2	4
KB114	5	55	1	0	1	0	3	1	5	1	1	1	2	4
KB134	5	55	1	0	1	0	3	1	5	1	1	1	2	4
KB119	5	55	1	0	1	0	3	1	5	1	1	1	2	4
KB122	5	55	1	0	1	0	3	1	5	1	1	1	2	4
KB139	5	55	1	0	1	0	3	1	5	1	1	1	2	4
KB116	5	55	1	0	1	0	3	1	5	1	1	1	2	4
KB117	5	55	1	0	1	0	3	1	5	1	1	1	2	4
KB127	5	55	1	0	1	0	3	1	5	1	1	1	2	4
KB137	5	55	1	0	1	0	3	1	5	1	1	1	2	4
KB125	5	55	1	0	1	0	3	1	5	1	1	1	2	4
KB124	5	55	1	0	1	0	3	1	5	1	1	1	2	4
KB129	5	55	1	0	1	0	3	1	5	1	1	1	2	4
KB126	5	55	1	0	1	0	3	1	5	1	1	1	2	4
KB140	5	55	1	0	1	0	3	1	5	1	1	1	2	4
KB130	5	55	1	0	1	0	3	1	5	1	1	1	2	4
KB128	5	55	1	0	1	0	3	1	5	1	1	1	2	4
KB138	5	55	1	0	1	0	3	1	5	1	1	1	2	4
KB132	5	55	1	0	1	0	3	1	5	1	1	1	2	4
KB115	5	55	1	1	1	0	3	1	5	1	1	1	2	4
KB304	5	56	2	0	0	0	3	1	1	1	0	1	2	4
KB303	5	56	2	0	0	0	3	1	1	1	0	1	2	4
KB301	5	56	2	0	0	0	3	1	1	1	0	1	2	4
KB302	5	56	2	0	0	0	3	1	1	1	0	1	2	4
KB307	5	56	2	0	0	0	3	1	1	1	0	1	2	4
KB306	5	56	2	0	0	0	3	1	1	1	0	1	2	4
KB305	5	56	2	0	0	0	3	1	1	1	0	1	2	4
KB021	5	57	1	0	0	0	3	1	6	1	1	1	3	4
KB032	5	57	1	0	0	0	3	1	6	1	1	1	3	4
KB019	5	57	1	0	0	0	3	1	6	1	1	1	3	4
KB041	5	57	1	0	0	0	3	1	6	1	1	1	3	4
KB025	5	57	1	0	0	0	3	1	6	1	1	1	3	4
KB024	5	57	1	0	0	0	3	1	6	1	1	1	3	4
KB039	5	57	1	0	0	0	3	1	6	1	1	1	3	4
KB034	5	57	1	0	0	0	3	1	6	1	1	1	3	4
KB026	5	57	1	0	0	0	3	1	6	1	1	1	3	4
KB022	5	57	1	0	0	0	3	1	6	1	1	1	3	4
KB020	5	57	1	0	0	0	3	1	6	1	1	1	3	4
KB030	5	57	1	0	0	0	3	1	6	1	1	1	3	4
KB035	5	57	1	0	0	0	3	1	6	1	1	1	3	4
KB028	5	57	1	0	0	0	3	1	6	1	1	1	3	4
KB029	5	57	1	0	0	0	3	1	6	1	1	1	3	4
KB037	5	57	1	0	0	0	3	1	6	1	1	1	3	4
KB027	5	57	1	0	0	0	3	1	6	1	1	1	3	4
KB031	5	57	1	0	0	0	3	1	6	1	1	1	3	4
KB040	5	57	1	0	0	0	3	1	6	1	1	1	3	4
KB038	5	57	1	0	0	0	3	1	6	1	1	1	3	4
KB023	5	57	1	0	0	0	3	1	6	1	1	1	3	4
KB036	5	57	1	0	0	0	3	1	6	1	1	1	3	4
KB033	5	57	1	0	0	0	3	1	6	1	1	1	3	4
KB228	5	58	1	0	0	0	3	1	5	1	1	1	2	4
KB225	5	58	1	0	0	0	3	1	5	1	1	1	2	4
KB231	5	58	1	0	0	0	3	1	5	1	1	1	2	4
KB232	5	58	1	0	0	0	3	1	5	1	1	1	2	4
KB227	5	58	1	0	0	0	3	1	5	1	1	1	2	4
KB235	5	58	1	0	0	0	3	1	5	1	1	1	2	4
KB226	5	58	1	0	0	0	3	1	5	1	1	1	2	4
KB223	5	58	1	0	0	0	3	1	5	1	1	1	2	4
KB229	5	58	1	0	0	0	3	1	5	1	1	1	2	4
KB236	5	58	1	0	0	0	3	1	5	1	1	1	2	4
KB230	5	58	1	0	0	0	3	1	5	1	1	1	2	4
KB224	5	58	1	0	0	0	3	1	5	1	1	1	2	4
KB227	5	58	1	0	0	0	3	1	5	1	1	1	2	4
KB095	5	59	4	0	1	0	2	1	1	1	0	1	3	4
KB096	5	59	4	0	1	0	2	1	1	1	0	1	3	4
KB093	5	59	4	0	1	0	2	1	1	1	0	1	3	4
KB097	5	59	4	1	1	0	2	1	1	1	0	1	3	4
KB094	5	59	4	1	1	0	2	1	1	1	0	1	3	4
KB292	5	60	1	0	1	0	2	1	5	1	1	1	2	1
KB265	5	60	2	0	1	0	2	1	5	1	1	1	2	1
KB283	5	60	2	0	1	0	2	1	5	1	1	1	2	1
KB273	5	60	2	0	1	0	2	1	5	1	1	1	2	1
KB297	5	60	2	0	1	0	2	1	5	1	1	1	2	1
KB237	5	60	2	0	1	0	2	1	5	1	1	1	2	1
KB299	5	60	2	0	1	0	2	1	5	1	1	1	2	1
KB282	5	60	2	0	1	0	2	1	5	1	1	1	2	1
KB268	5	60	2	0	1	0	2	1	5	1	1	1	2	1
KB244	5	60	2	0	1	0	2	1	5	1	1	1	2	1
KB270	5	60	1	0	1	0	2	1	5	1	1	1	2	1
KB296	5	60	1	0	1	0	2	1	5	1	1	1	2	1
KB289	5	60	1	0	1	0	2	1	5	1	1	1	2	1
KB290	5	60	1	0	1	0	2	1	5	1	1	1	2	1
KB259	5	60	1	0	1	0	2	1	5	1	1	1	2	1
KB267	5	60	1	0	1	0	2	1	5	1	1	1	2	1
KB264	5	60	1	0	1	0	2	1	5	1	1	1	2	1
KB291	5	60	1	0	1	0	2	1	5	1	1	1	2	1
KB293	5	60	1	0	1	0	2	1	5	1	1	1	2	1
KB286	5	60	1	0	1	0	2	1	5	1	1	1	2	1
KB281	5	60	1	0	1	0	2	1	5	1	1	1	2	1
KB280	5	60	1	0	1	0	2	1	5	1	1	1	2	1
KB254	5	60	1	0	1	0	2	1	5	1	1	1	2	1
KB295	5	60	1	0	1	0	2	1	5	1	1	1	2	1
KB250	5	60	1	0	1	0	2	1	5	1	1	1	2	1
KB245	5	60	1	0	1	0	2	1	5	1	1	1	2	1
KB294	5	60	1	0	1	0	2	1	5	1	1	1	2	1
KB258	5	60	1	0	1	0	2	1	5	1	1	1	2	1
KB269	5	60	1	0	1	0	2	1	5	1	1	1	2	1
KB261	5	60	1	0	1	0	2	1	5	1	1	1	2	1
KB242	5	60	1	0	1	0	2	1	5	1	1	1	2	1
KB248	5	60	1	0	1	0	2	1	5	1	1	1	2	1
KB251	5	60	1	0	1	0	2	1	5	1	1	1	2	1
KB243	5	60	1	0	1	0	2	1	5	1	1	1	2	1
KB240	5	60	1	0	1	0	2	1	5	1	1	1	2	1
KB242	5	60	1	0	1	0	2	1	5	1	1	1	2	1
KB241	5	60	1	0	1	0	2	1	5	1	1	1	2	1
KB285	5	60	1	0	1	0	2	1	5	1	1	1	2	1
KB284	5	60	1	0	1	0	2	1	5	1	1	1	2	1
KB263	5	60	1	0	1	0	2	1	5	1	1	1	2	1
KB255	5	60	1	0	1	0	2	1	5	1	1	1	2	1
KB279	5	60	1	0	1	0	2	1	5	1	1	1	2	1
KB275	5	60	1	0	1	0	2	1	5	1	1	1	2	1
KB246	5	60	1	0	1	0	2	1	5	1	1	1	2	1
KB271	5	60	1	0	1	0	2	1	5	1	1	1	2	1
KB278	5	60	1	0	1	0	2	1	5	1	1	1	2	1
KB287	5	60	1	0	1	0	2	1	5	1	1	1	2	1
KB298	5	60	1	0	1	0	2	1	5	1	1	1	2	1
KB260	5	60	1	0	1	0	2	1	5	1	1	1	2	1
KB249	5	60	1	0	1	0	2	1	5	1	1	1	2	1
KB256	5	60	1	0	1	0	2	1	5	1	1	1	2	1
KB247	5	60	1	0	1	0	2	1	5	1	1	1	2	1
KB266	5	60	1	0	1	0	2	1	5	1	1	1	2	1
KB272	5	60	1	0	1	0	2	1	5	1	1	1	2	1
KB276	5	60	1	0	1	0	2	1	5	1	1	1	2	1
KB262	5	60	1	0	1	0	2	1	5	1	1	1	2	1
KB274	5	60	1	0	1	0	2	1	5	1	1	1	2	1
KB300	5	60	1	0	1	0	2	1	5	1	1	1	2	1
KB238	5	60	1	1	1	0	2	1	5	1	1	1	2	1
KB253	5	60	1	1	1	0	2	1	5	1	1	1	2	1
KB169	5	61	1	0	1	0	2	1	5	1	1	1	2	4
KB177	5	61	1	0	1	0	2	1	5	1	1	1	2	4
KB170	5	61	1	0	1	0	2	1	5	1	1	1	2	4
KB168	5	61	1	0	1	0	2	1	5	1	1	1	2	4
KB166	5	61	1	0	1	0	2	1	5	1	1	1	2	4
KB165	5	61	1	0	1	0	2	1	5	1	1	1	2	4
KB176	5	61	1	0	1	0	2	1	5	1	1	1	2	4
KB172	5	61	1	0	1	0	2	1	5	1	1	1	2	4
KB175	5	61	1	0	1	0	2	1	5	1	1	1	2	4
KB167	5	61	1	0	1	0	2	1	5	1	1	1	2	4
KB171	5	61	1	0	1	0	2	1	5	1	1	1	2	4
KB173	5	61	1	0	1	0	2	1	5	1	1	1	2	4
KB184	5	62	2	0	1	0	2	1	5	1	1	2	2	4
KB178	5	62	2	0	1	0	2	1	5	1	1	2	2	4
KB185	5	62	2	0	1	0	2	1	5	1	1	2	2	4
KB193	5	62	2	0	1	0	2	1	5	1	1	2	2	4
KB186	5	62	2	0	1	0	2	1	5	1	1	2	2	4
KB189	5	62	2	0	1	0	2	1	5	1	1	2	2	4
KB188	5	62	2	0	1	0	2	1	5	1	1	2	2	4
KB180	5	62	2	0	1	0	2	1	5	1	1	2	2	4
KB179	5	62	2	0	1	0	2	1	5	1	1	2	2	4
KB187	5	62	2	0	1	0	2	1	5	1	1	2	2	4
KB194	5	62	2	0	1	0	2	1	5	1	1	2	2	4
KB195	5	62	2	0	1	0	2	1	5	1	1	2	2	4
KB192	5	62	2	0	1	0	2	1	5	1	1	2	2	4
KB181	5	62	2	0	1	0	2	1	5	1	1	2	2	4
KB190	5	62	2	0	1	0	2	1	5	1	1	2	2	4
KB195	5	62	2	0	1	0	2	1	5	1	1	2	2	4
KB183	5	62	2	0	1	0	2	1	5	1	1	2	2	4
KB182	5	62	2	1	1	0	2	1	5	1	1	2	2	4
KB191	5	62	2	1	1	0	2	1	5	1	1	2	2	4
KB220	5	63	1	0	1	0	2	1	1	1	1	1	2	4
KB218	5	63	1	0	1	0	2	1	1	1	1	1	2	4
KB215	5	63	1	0	1	0	2	1	1	1	1	1	2	4
KB219	5	63	1	0	1	0	2	1	1	1	1	1	2	4
KB222	5	63	1	0	1	0	2	1	1	1	1	1	2	4
KB216	5	63	1	0	1	0	2	1	1	1	1	1	2	4
KB217	5	63	1	0	1	0	2	1	1	1	1	1	2	4
KB221	5	63	1	1	1	0	2	1	1	1	1	1	2	4
KB014	5	64	1	0	1	0	2	1	6	1	1	1	3	4
KB017	5	64	1	0	1	0	2	1	6	1	1	1	3	4
KB012	5	64	1	0	1	0	2	1	6	1	1	1	3	4
KB010	5	64	1	0	1	0	2	1	6	1	1	1	3	4
KB005	5	64	1	0	1	0	2	1	6	1	1	1	3	4
KB003	5	64	1	0	1	0	2	1	6	1	1	1	3	4
KB016	5	64	1	0	1	0	2	1	6	1	1	1	3	4
KB011	5	64	1	0	1	0	2	1	6	1	1	1	3	4
KB001	5	64	1	0	1	0	2	1	6	1	1	1	3	4
KB006	5	64	1	0	1	0	2	1	6	1	1	1	3	4
KB013	5	64	1	0	1	0	2	1	6	1	1	1	3	4
KB004	5	64	1	0	1	0	2	1	6	1	1	1	3	4
KB002	5	64	1	0	1	0	2	1	6	1	1	1	3	4
KB015	5	64	1	0	1	0	2	1	6	1	1	1	3	4
KB007	5	64	1	0	1	0	2	1	6	1	1	1	3	4
KB 018	5	64	1	0	1	0	2	1	6	1	1	1	3	4
KB009	5	64	1	0	1	0	2	1	6	1	1	1	3	4
KB008	5	64	1	1	1	0	2	1	6	1	1	1	3	4
KB057	5	65	1	0	1	0	3	1	6	1	1	1	2	4
KB056	5	65	1	0	1	0	3	1	6	1	1	1	2	4
KB066	5	65	1	0	1	0	3	1	6	1	1	1	2	4
KB063	5	65	1	0	1	0	3	1	6	1	1	1	2	4
KB060	5	65	1	0	1	0	3	1	6	1	1	1	2	4
KB069	5	65	1	0	1	0	3	1	6	1	1	1	2	4
KB144	5	65	1	0	1	0	3	1	6	1	1	1	2	4
KB059	5	65	1	0	1	0	3	1	6	1	1	1	2	4
KB058	5	65	1	0	1	0	3	1	6	1	1	1	2	4
KB064	5	65	1	0	1	0	3	1	6	1	1	1	2	4
KB061	5	65	1	0	1	0	3	1	6	1	1	1	2	4
KB064	5	65	1	0	1	0	3	1	6	1	1	1	2	4
KB067	5	65	1	0	1	0	3	1	6	1	1	1	2	4
KB142	5	65	1	0	1	0	3	1	6	1	1	1	2	4
KB068	5	65	1	0	1	0	3	1	6	1	1	1	2	4
KB143	5	65	1	0	1	0	3	1	6	1	1	1	2	4
KB062	5	65	1	0	1	0	3	1	6	1	1	1	2	4
KB145	5	65	1	1	1	0	3	1	6	1	1	1	2	4
KB045	5	66	1	0	1	1	2	0	6	1	1	1	3	4
KB051	5	66	1	0	1	1	2	0	6	1	1	1	3	4
KB055	5	66	1	0	1	1	2	0	6	1	1	1	3	4
KB050	5	66	1	0	1	1	2	0	6	1	1	1	3	4
KB048	5	66	1	0	1	1	2	0	6	1	1	1	3	4
KB043	5	66	1	0	1	1	2	0	6	1	1	1	3	4
KB053	5	66	1	0	1	1	2	0	6	1	1	1	3	4
KB052	5	66	1	0	1	1	2	0	6	1	1	1	3	4
KB047	5	66	1	0	1	1	2	0	6	1	1	1	3	4
KB046	5	66	1	0	1	1	2	0	6	1	1	1	3	4
KB044	5	66	1	0	1	1	2	0	6	1	1	1	3	4
KB049	5	66	1	1	1	1	2	0	6	1	1	1	3	4
KB042	5	66	1	1	1	1	2	0	6	1	1	1	3	4
KB054	5	66	1	1	1	1	2	0	6	1	1	1	3	4
KB149	5	67	3	0	1	0	3	0	3	1	1	1	2	4
KB155	5	67	3	0	1	0	3	0	3	1	1	1	2	4
KB154	5	67	3	0	1	0	3	0	3	1	1	1	2	4
KB151	5	67	3	0	1	0	3	0	3	1	1	1	2	4
KB156	5	67	3	0	1	0	3	0	3	1	1	1	2	4
KB157	5	67	3	0	1	0	3	0	3	1	1	1	2	4
KB153	5	67	3	0	1	0	3	0	3	1	1	1	2	4
KB146	5	67	3	1	1	0	3	0	3	1	1	1	2	4
KB213	5	68	1	0	1	0	2	1	5	1	1	1	2	4
KB206	5	68	3	0	1	0	2	1	5	1	1	1	2	4
KB202	5	68	1	0	1	0	2	1	5	1	1	1	2	4
KB150	5	68	1	0	1	0	2	1	5	1	1	1	2	4
KB147	5	68	1	0	1	0	2	1	5	1	1	1	2	4
KB199	5	68	1	0	1	0	2	1	5	1	1	1	2	4
KB201	5	68	1	0	1	0	2	1	5	1	1	1	2	4
KB208	5	68	1	0	1	0	2	1	5	1	1	1	2	4
KB203	5	68	1	0	1	0	2	1	5	1	1	1	2	4
KB204	5	68	1	0	1	0	2	1	5	1	1	1	2	4
KB212	5	68	1	0	1	0	2	1	5	1	1	1	2	4
KB209	5	68	1	0	1	0	2	1	5	1	1	1	2	4
KB210	5	68	1	0	1	0	2	1	5	1	1	1	2	4
KB200	5	68	1	0	1	0	2	1	5	1	1	1	2	4
KB207	5	68	1	0	1	0	2	1	5	1	1	1	2	4
KB214	5	68	1	0	1	0	2	1	5	1	1	1	2	4
KB198	5	68	1	0	1	0	2	1	5	1	1	1	2	4
KB197	5	68	1	0	1	0	2	1	5	1	1	1	2	4
KB205	5	68	1	1	1	0	2	1	5	1	1	1	2	4
KB325	5	69	1	0	1	0	3	1	5	1	1	1	2	4
KB312	5	69	1	0	1	0	3	1	5	1	1	1	2	4
KB311	5	69	1	0	1	0	3	1	5	1	1	1	2	4
KB316	5	69	1	0	1	0	3	1	5	1	1	1	2	4
KB313	5	69	1	0	1	0	3	1	5	1	1	1	2	4
KB321	5	69	1	0	1	0	3	1	5	1	1	1	2	4
KB319	5	69	1	0	1	0	3	1	5	1	1	1	2	4
KB322	5	69	1	0	1	0	3	1	5	1	1	1	2	4
KB309	5	69	1	0	1	0	3	1	5	1	1	1	2	4
KB317	5	69	1	0	1	0	3	1	5	1	1	1	2	4
KB314	5	69	1	0	1	0	3	1	5	1	1	1	2	4
KB315	5	69	1	0	1	0	3	1	5	1	1	1	2	4
KB326	5	69	1	0	1	0	3	1	5	1	1	1	2	4
KB324	5	69	1	0	1	0	3	1	5	1	1	1	2	4
KB320	5	69	1	0	1	0	3	1	5	1	1	1	2	4
KB310	5	69	1	0	1	0	3	1	5	1	1	1	2	4
KB318	5	69	1	0	1	0	3	1	5	1	1	1	2	4
KB327	5	69	1	1	1	0	3	1	5	1	1	1	2	4
KB323	5	69	1	1	1	0	3	1	5	1	1	1	2	4
Bu148	6	70	2	0	0	0	2	0	2	1	1	1	3	4
Bu143	6	70	2	0	0	0	2	0	2	1	1	1	3	4
Bu149	6	70	2	0	0	0	2	0	2	1	1	1	3	4
Bu144	6	70	2	0	0	0	2	0	2	1	1	1	3	4
Bu147	6	70	2	0	0	0	2	0	2	1	1	1	3	4
Bu145	6	70	2	0	0	0	2	0	2	1	1	1	3	4
Bu150	6	70	2	0	0	0	2	0	2	1	1	1	3	4
Bu142	6	70	2	0	0	0	2	0	2	1	1	1	3	4
Bu146	6	70	2	0	0	0	2	0	2	1	1	1	3	4
Bu141	6	71	2	0	1	1	3	1	2	1	0	2	2	4
Bu134	6	71	2	0	1	1	3	1	2	1	0	2	2	4
Bu140	6	71	2	0	1	1	3	1	2	1	0	2	2	4
Bu141	6	71	2	0	1	1	3	1	2	1	0	2	2	4
Bu135	6	71	2	0	1	1	3	1	2	1	0	2	2	4
Bu136	6	71	2	0	1	1	3	1	2	1	0	2	2	4
Bu137	6	71	2	0	1	1	3	1	2	1	0	2	2	4
Bu139	6	71	2	0	1	1	3	1	2	1	0	2	2	4
Bu138	6	71	2	0	1	1	3	1	2	1	0	2	2	4
Bu133	6	71	2	1	1	1	3	1	2	1	0	2	2	4
Bu333	6	72	4	0	0	0	3	1	5	1	0	1	2	4
Bu330	6	72	4	0	0	0	3	1	5	1	0	1	2	4
Bu328	6	72	4	0	0	0	3	1	5	1	0	1	2	4
Bu334	6	72	4	0	0	0	3	1	5	1	0	1	2	4
Bu325	6	72	4	0	0	0	3	1	5	1	0	1	2	4
Bu326	6	72	4	0	0	0	3	1	5	1	0	1	2	4
Bu331	6	72	4	0	0	0	3	1	5	1	0	1	2	4
Bu332	6	72	4	0	0	0	3	1	5	1	0	1	2	4
Bu342	6	72	4	0	0	0	3	1	5	1	0	1	2	4
Bu327	6	72	4	0	0	0	3	1	5	1	0	1	2	4
Bu323	6	72	4	0	0	0	3	1	5	1	0	1	2	4
Bu338	6	72	4	0	0	0	3	1	5	1	0	1	2	4
Bu336	6	72	4	0	0	0	3	1	5	1	0	1	2	4
Bu339	6	72	4	0	0	0	3	1	5	1	0	1	2	4
Bu341	6	72	4	0	0	0	3	1	5	1	0	1	2	4
Bu329	6	72	4	0	0	0	3	1	5	1	0	1	2	4
Bu345	6	72	4	0	0	0	3	1	5	1	0	1	2	4
Bu337	6	72	4	0	0	0	3	1	5	1	0	1	2	4
Bu324	6	72	4	0	0	0	3	1	5	1	0	1	2	4
Bu335	6	72	4	0	0	0	3	1	5	1	0	1	2	4
Bu340	6	72	4	0	0	0	3	1	5	1	0	1	2	4
Bu343	6	72	4	0	0	0	3	1	5	1	0	1	2	4
Bu344	6	72	4	0	0	0	3	1	5	1	0	1	2	4
Bu66	6	73	1	0	1	0	2	0	1	1	0	1	3	1
Bu62	6	73	1	0	1	0	2	0	1	1	0	1	3	1
BU61	6	73	1	0	1	0	2	0	1	1	0	1	3	1
Bu48	6	73	1	0	1	0	2	0	1	1	0	1	3	1
Bu46	6	73	1	0	1	0	2	0	1	1	0	1	3	1
Bu51	6	73	1	0	1	0	2	0	1	1	0	1	3	1
Bu50	6	73	1	0	1	0	2	0	1	1	0	1	3	1
Bu57	6	73	1	0	1	0	2	0	1	1	0	1	3	1
Bu58	6	73	1	0	1	0	2	0	1	1	0	1	3	1
Bu67	6	73	1	0	1	0	2	0	1	1	0	1	3	1
Bu60	6	73	1	0	1	0	2	0	1	1	0	1	3	1
Bu56	6	73	1	0	1	0	2	0	1	1	0	1	3	1
Bu63	6	73	1	0	1	0	2	0	1	1	0	1	3	1
Bu59	6	73	1	0	1	0	2	0	1	1	0	1	3	1
Bu53	6	73	1	0	1	0	2	0	1	1	0	1	3	1
Bu65	6	73	1	0	1	0	2	0	1	1	0	1	3	1
Bu49	6	73	1	0	1	0	2	0	1	1	0	1	3	1
Bu47	6	73	1	0	1	0	2	0	1	1	0	1	3	1
Bu64	6	73	1	0	1	0	2	0	1	1	0	1	3	1
Bu55	6	73	1	0	1	0	2	0	1	1	0	1	3	1
Bu54	6	73	1	0	1	0	2	0	1	1	0	1	3	1
Bu52	6	73	1	1	1	0	2	0	1	1	0	1	3	1
Bu75	6	74	2	0	0	1	3	0	2	1	0	3	3	1
Bu76	6	74	2	0	0	1	3	0	2	1	0	3	3	1
Bu170	6	75	2	0	1	0	3	0	5	1	1	1	2	1
Bu171	6	75	2	0	1	0	3	0	5	1	1	1	2	1
Bu181	6	75	2	0	1	0	3	0	5	1	1	1	2	1
Bu168	6	75	2	0	1	0	3	0	5	1	1	1	2	1
Bu173	6	75	2	0	1	0	3	0	5	1	1	1	2	1
Bu177	6	75	2	0	1	0	3	0	5	1	1	1	2	1
Bu169	6	75	2	0	1	0	3	0	5	1	1	1	2	1
Bu164	6	75	2	0	1	0	3	0	5	1	1	1	2	1
Bu161	6	75	2	0	1	0	3	0	5	1	1	1	2	1
Bu163	6	75	2	0	1	0	3	0	5	1	1	1	2	1
Bu172	6	75	2	0	1	0	3	0	5	1	1	1	2	1
Bu179	6	75	2	0	1	0	3	0	5	1	1	1	2	1
Bu165	6	75	2	0	1	0	3	0	5	1	1	1	2	1
Bu162	6	75	2	0	1	0	3	0	5	1	1	1	2	1
Bu176	6	75	2	0	1	0	3	0	5	1	1	1	2	1
Bu180	6	75	2	0	1	0	3	0	5	1	1	1	2	1
Bu178	6	75	2	0	1	0	3	0	5	1	1	1	2	1
Bu166	6	75	2	0	1	0	3	0	5	1	1	1	2	1
Bu162	6	75	2	0	1	0	3	0	5	1	1	1	2	1
Bu167	6	75	2	1	1	0	3	0	5	1	1	1	2	1
Bu175	6	75	2	1	1	0	3	0	5	1	1	1	2	1
Bu17	6	76	1	0	0	0	3	1	2	1	1	1	3	1
Bu21	6	76	1	0	0	0	3	1	2	1	1	1	3	1
Bu15	6	76	1	0	0	0	3	1	2	1	1	1	3	1
Bu13	6	76	1	0	0	0	3	1	2	1	1	1	3	1
Bu18	6	76	1	0	0	0	3	1	2	1	1	1	3	1
Bu16	6	76	1	0	0	0	3	1	2	1	1	1	3	1
Bu14	6	76	1	0	0	0	3	1	2	1	1	1	3	1
Bu19	6	76	1	0	0	0	3	1	2	1	1	1	3	1
Bu20	6	76	1	0	0	0	3	1	2	1	1	1	3	1
Bu22	6	76	1	0	0	0	3	1	2	1	1	1	3	1
Bu265	6	77	2	0	0	0	2	0	2	1	1	1	2	1
Bu267	6	77	2	0	0	0	2	0	2	1	1	1	2	1
Bu272	6	77	2	0	0	0	2	0	2	1	1	1	2	1
Bu271	6	77	2	0	0	0	2	0	2	1	1	1	2	1
Bu268	6	77	2	0	0	0	2	0	2	1	1	1	2	1
Bu264	6	77	2	0	0	0	2	0	2	1	1	1	2	1
Bu270	6	77	2	0	0	0	2	0	2	1	1	1	2	1
Bu269	6	77	2	0	0	0	2	0	2	1	1	1	2	1
Bu266	6	77	2	0	0	0	2	0	2	1	1	1	2	1
Bu234	6	78	4	0	0	0	2	0	5	1	1	1	2	1
Bu237	6	78	4	0	0	0	2	0	5	1	1	1	2	1
Bu239	6	78	4	0	0	0	2	0	5	1	1	1	2	1
Bu236	6	78	4	0	0	0	2	0	5	1	1	1	2	1
Bu231	6	78	4	0	0	0	2	0	5	1	1	1	2	1
Bu235	6	78	4	0	0	0	2	0	5	1	1	1	2	1
Bu238	6	78	4	0	0	0	2	0	5	1	1	1	2	1
Bu242	6	78	4	0	0	0	2	0	5	1	1	1	2	1
Bu232	6	78	4	0	0	0	2	0	5	1	1	1	2	1
Bu241	6	78	4	0	0	0	2	0	5	1	1	1	2	1
Bu243	6	78	4	0	0	0	2	0	5	1	1	1	2	1
Bu240	6	78	4	0	0	0	2	0	5	1	1	1	2	1
Bu245	6	78	4	0	0	0	2	0	5	1	1	1	2	1
Bu246	6	78	4	0	0	0	2	0	5	1	1	1	2	1
Bu247	6	78	4	0	0	0	2	0	5	1	1	1	2	1
Bu244	6	78	4	0	0	0	2	0	5	1	1	1	2	1
Bu233	6	78	4	0	0	0	2	0	5	1	1	1	2	1
Bu81	6	79	2	0	1	1	3	0	5	1	0	1	3	1
Bu82	6	79	2	0	1	1	3	0	5	1	0	1	3	1
Bu92	6	79	2	0	1	1	3	0	5	1	0	1	3	1
Bu93	6	79	2	0	1	1	3	0	5	1	0	1	3	1
Bu96	6	79	2	0	1	1	3	0	5	1	0	1	3	1
Bu84	6	79	2	0	1	1	3	0	5	1	0	1	3	1
Bu107	6	79	2	0	1	1	3	0	5	1	0	1	3	1
Bu87	6	79	2	0	1	1	3	0	5	1	0	1	3	1
Bu79	6	79	2	0	1	1	3	0	5	1	0	1	3	1
Bu98	6	79	2	0	1	1	3	0	5	1	0	1	3	1
Bu89	6	79	2	0	1	1	3	0	5	1	0	1	3	1
Bu94	6	79	2	0	1	1	3	0	5	1	0	1	3	1
Bu103	6	79	2	0	1	1	3	0	5	1	0	1	3	1
Bu91	6	79	2	0	1	1	3	0	5	1	0	1	3	1
Bu80	6	79	2	0	1	1	3	0	5	1	0	1	3	1
Bu95	6	79	2	0	1	1	3	0	5	1	0	1	3	1
Bu99	6	79	2	0	1	1	3	0	5	1	0	1	3	1
Bu102	6	79	2	0	1	1	3	0	5	1	0	1	3	1
Bu100	6	79	2	0	1	1	3	0	5	1	0	1	3	1
Bu90	6	79	2	0	1	1	3	0	5	1	0	1	3	1
Bu85	6	79	2	0	1	1	3	0	5	1	0	1	3	1
Bu104	6	79	2	0	1	1	3	0	5	1	0	1	3	1
Bu110	6	79	2	0	1	1	3	0	5	1	0	1	3	1
Bu109	6	79	2	0	1	1	3	0	5	1	0	1	3	1
Bu77	6	79	2	0	1	1	3	0	5	1	0	1	3	1
Bu101	6	79	2	0	1	1	3	0	5	1	0	1	3	1
Bu97	6	79	2	0	1	1	3	0	5	1	0	1	3	1
Bu78	6	79	2	0	1	1	3	0	5	1	0	1	3	1
Bu88	6	79	2	0	1	1	3	0	5	1	0	1	3	1
Bu108	6	79	2	0	1	1	3	0	5	1	0	1	3	1
Bu106	6	79	2	0	1	1	3	0	5	1	0	1	3	1
Bu83	6	79	2	0	1	1	3	0	5	1	0	1	3	1
Bu105	6	79	2	0	1	1	3	0	5	1	0	1	3	1
Bu086	6	79	2	1	1	1	3	0	5	1	0	1	3	1
Bu301	6	80	4	0	0	0	3	0	1	1	1	1	2	1
Bu296	6	80	4	0	0	0	3	0	1	1	1	1	2	1
Bu304	6	80	4	0	0	0	3	0	1	1	1	1	2	1
Bu295	6	80	4	0	0	0	3	0	1	1	1	1	2	1
Bu299	6	80	4	0	0	0	3	0	1	1	1	1	2	1
Bu305	6	80	4	0	0	0	3	0	1	1	1	1	2	1
Bu300	6	80	4	0	0	0	3	0	1	1	1	1	2	1
Bu307	6	80	4	0	0	0	3	0	1	1	1	1	2	1
Bu302	6	80	4	0	0	0	3	0	1	1	1	1	2	1
Bu298	6	80	4	0	0	0	3	0	1	1	1	1	2	1
Bu294	6	80	4	0	0	0	3	0	1	1	1	1	2	1
Bu303	6	80	4	0	0	0	3	0	1	1	1	1	2	1
Bu297	6	80	4	0	0	0	3	0	1	1	1	1	2	1
Bu306	6	80	4	0	0	0	3	0	1	1	1	1	2	1
Bu26	6	81	2	0	0	1	3	0	2	1	0	1	2	1
Bu34	6	81	2	0	0	1	3	0	2	1	0	1	2	1
Bu33	6	81	2	0	0	1	3	0	2	1	0	1	2	1
Bu28	6	81	2	0	0	1	3	0	2	1	0	1	2	1
Bu32	6	81	2	0	0	1	3	0	2	1	0	1	2	1
Bu25	6	81	2	0	0	1	3	0	2	1	0	1	2	1
Bu27	6	81	2	0	0	1	3	0	2	1	0	1	2	1
Bu23	6	81	2	0	0	1	3	0	2	1	0	1	2	1
Bu31	6	81	2	0	0	1	3	0	2	1	0	1	2	1
Bu29	6	81	2	0	0	1	3	0	2	1	0	1	2	1
Bu30	6	81	2	0	0	1	3	0	2	1	0	1	2	1
Bu35	6	81	2	0	0	1	3	0	2	1	0	1	2	1
Bu24	6	81	2	0	0	1	3	0	2	1	0	1	2	1
Bu032	6	81	2	0	0	1	3	0	2	1	0	1	2	1
Bu37	6	81	2	0	0	1	3	0	2	1	0	1	2	1
Bu44	6	81	2	0	0	1	3	0	2	1	0	1	2	1
Bu45	6	81	2	0	0	1	3	0	2	1	0	1	2	1
Bu36	6	81	2	0	0	1	3	0	2	1	0	1	2	1
Bu38	6	81	2	0	0	1	3	0	2	1	0	1	2	1
Bu41	6	81	2	0	0	1	3	0	2	1	0	1	2	1
Bu43	6	81	2	0	0	1	3	0	2	1	0	1	2	1
Bu40	6	81	2	0	0	1	3	0	2	1	0	1	2	1
Bu39	6	81	2	0	0	1	3	0	2	1	0	1	2	1
Bu42	6	81	2	0	0	1	3	0	2	1	0	1	2	1
Bu261	6	82	1	0	0	0	2	0	1	1	0	1	2	1
Bu260	6	82	1	0	0	0	2	0	1	1	0	1	2	1
Bu252	6	82	1	0	0	0	2	0	1	1	0	1	2	1
Bu249	6	82	1	0	0	0	2	0	1	1	0	1	2	1
Bu255	6	82	1	0	0	0	2	0	1	1	0	1	2	1
Bu259	6	82	1	0	0	0	2	0	1	1	0	1	2	1
Bu254	6	82	1	0	0	0	2	0	1	1	0	1	2	1
Bu256	6	82	1	0	0	0	2	0	1	1	0	1	2	1
Bu250	6	82	1	0	0	0	2	0	1	1	0	1	2	1
Bu258	6	82	1	0	0	0	2	0	1	1	0	1	2	1
Bu262	6	82	1	0	0	0	2	0	1	1	0	1	2	1
Bu263	6	82	1	0	0	0	2	0	1	1	0	1	2	1
Bu248	6	82	1	0	0	0	2	0	1	1	0	1	2	1
Bu257	6	82	1	0	0	0	2	0	1	1	0	1	2	1
Bu253	6	82	1	0	0	0	2	0	1	1	0	1	2	1
Bu251	6	82	1	0	0	0	2	0	1	1	0	1	2	1
Bu191	6	83	3	0	1	1	1	0	5	1	1	1	2	1
Bu192	6	83	3	0	1	1	1	0	5	1	1	1	2	1
Bu186	6	83	3	0	1	1	1	0	5	1	1	1	2	1
Bu183	6	83	3	0	1	1	1	0	5	1	1	1	2	1
Bu194	6	83	3	0	1	1	1	0	5	1	1	1	2	1
Bu185	6	83	3	0	1	1	1	0	5	1	1	1	2	1
Bu188	6	83	3	0	1	1	1	0	5	1	1	1	2	1
Bu184	6	83	3	0	1	1	1	0	5	1	1	1	2	1
Bu189	6	83	3	0	1	1	1	0	5	1	1	1	2	1
Bu196	6	83	3	0	1	1	1	0	5	1	1	1	2	1
Bu190	6	83	3	0	1	1	1	0	5	1	1	1	2	1
Bu195	6	83	3	0	1	1	1	0	5	1	1	1	2	1
Bu187	6	83	3	1	1	1	1	0	5	1	1	1	2	1
Bu158	6	84	2	0	1	1	3	0	5	1	1	1	2	1
Bu157	6	84	2	0	1	1	3	0	5	1	1	1	2	1
Bu159	6	84	2	1	1	1	3	0	5	1	1	1	2	1
Bu273	6	85	4	0	0	0	1	0	6	1	1	1	2	1
Bu276	6	85	4	0	0	0	1	0	6	1	1	1	2	1
Bu282	6	85	4	0	0	0	1	0	6	1	1	1	2	1
Bu281	6	85	4	0	0	0	1	0	6	1	1	1	2	1
Bu283	6	85	4	0	0	0	1	0	6	1	1	1	2	1
Bu285	6	85	4	0	0	0	1	0	6	1	1	1	2	1
Bu274	6	85	4	0	0	0	1	0	6	1	1	1	2	1
Bu277	6	85	4	0	0	0	1	0	6	1	1	1	2	1
Bu275	6	85	4	0	0	0	1	0	6	1	1	1	2	1
Bu280	6	85	4	0	0	0	1	0	6	1	1	1	2	1
Bu286	6	85	4	0	0	0	1	0	6	1	1	1	2	1
Bu284	6	85	4	0	0	0	1	0	6	1	1	1	2	1
Bu279	6	85	4	0	0	0	1	0	6	1	1	1	2	1
Bu278	6	85	4	0	0	0	1	0	6	1	1	1	2	1
Bu288	6	86	2	0	0	1	3	0	2	1	0	1	1	1
Bu289	6	86	2	0	0	1	3	0	2	1	0	1	1	1
Bu291	6	86	2	0	0	1	3	0	2	1	0	1	1	1
Bu292	6	86	2	0	0	1	3	0	2	1	0	1	1	1
Bu287	6	86	2	0	0	1	3	0	2	1	0	1	1	1
Bu290	6	86	2	0	0	1	3	0	2	1	0	1	1	1
Bu293	6	86	2	0	0	1	3	0	2	1	0	1	1	1
Bu112	6	87	4	0	0	1	3	0	5	1	0	1	3	1
Bu116	6	87	4	0	0	1	3	0	5	1	0	1	3	1
Bu118	6	87	4	0	0	1	3	0	5	1	0	1	3	1
Bu114	6	87	4	0	0	1	3	0	5	1	0	1	3	1
Bu113	6	87	4	0	0	1	3	0	5	1	0	1	3	1
Bu115	6	87	4	0	0	1	3	0	5	1	0	1	3	1
Bu111	6	87	4	0	0	1	3	0	5	1	0	1	3	1
Bu117	6	87	4	0	0	1	3	0	5	1	0	1	3	1
Bu120	6	87	4	0	0	1	3	0	5	1	0	1	3	1
Bu131	6	87	4	0	0	1	3	0	5	1	0	1	3	1
Bu122	6	87	4	0	0	1	3	0	5	1	0	1	3	1
Bu129	6	87	4	0	0	1	3	0	5	1	0	1	3	1
Bu119	6	87	4	0	0	1	3	0	5	1	0	1	3	1
Bu130	6	87	4	0	0	1	3	0	5	1	0	1	3	1
Bu126	6	87	4	0	0	1	3	0	5	1	0	1	3	1
Bu123	6	87	4	0	0	1	3	0	5	1	0	1	3	1
Bu132	6	87	4	0	0	1	3	0	5	1	0	1	3	1
Bu125	6	87	4	0	0	1	3	0	5	1	0	1	3	1
Bu128	6	87	4	0	0	1	3	0	5	1	0	1	3	1
Bu127	6	87	4	0	0	1	3	0	5	1	0	1	3	1
Bu124	6	87	4	0	0	1	3	0	5	1	0	1	3	1
Bu121	6	87	4	0	0	1	3	0	5	1	0	1	3	1
Bu155	6	88	2	0	0	1	3	0	5	1	0	1	2	1
Bu153	6	88	2	0	0	1	3	0	5	1	0	1	2	1
Bu156	6	88	2	0	0	1	3	0	5	1	0	1	2	1
Bu152	6	88	2	0	0	1	3	0	5	1	0	1	2	1
Bu151	6	88	2	0	0	1	3	0	5	1	0	1	2	1
Bu154	6	88	2	0	0	1	3	0	5	1	0	1	2	1
Bu202	6	89	1	0	1	1	3	0	5	1	1	1	2	1
Bu206	6	89	1	0	1	1	3	0	5	1	1	1	2	1
Bu198	6	89	1	0	1	1	3	0	5	1	1	1	2	1
Bu201	6	89	1	0	1	1	3	0	5	1	1	1	2	1
Bu207	6	89	1	0	1	1	3	0	5	1	1	1	2	1
Bu199	6	89	1	0	1	1	3	0	5	1	1	1	2	1
Bu205	6	89	1	0	1	1	3	0	5	1	1	1	2	1
Bu206	6	89	1	0	1	1	3	0	5	1	1	1	2	1
Bu200	6	89	1	1	1	1	3	0	5	1	1	1	2	1
Bu203	6	89	1	1	1	1	3	0	5	1	1	1	2	1
Bu02	6	90	2	0	1	1	3	1	2	1	1	1	2	1
Bu08	6	90	2	0	1	1	3	1	2	1	1	1	2	1
Bu05	6	90	2	0	1	1	3	1	2	1	1	1	2	1
Bu06	6	90	2	0	1	1	3	1	2	1	1	1	2	1
Bu04	6	90	2	0	1	1	3	1	2	1	1	1	2	1
Bu01	6	90	2	0	1	1	3	1	2	1	1	1	2	1
Bu09	6	90	2	0	1	1	3	1	2	1	1	1	2	1
Bu12	6	90	2	0	1	1	3	1	2	1	1	1	2	1
Bu07	6	90	2	0	1	1	3	1	2	1	1	1	2	1
Bu11	6	90	2	1	1	1	3	1	2	1	1	1	2	1
Bu03	6	90	2	1	1	1	3	1	2	1	1	1	2	1
Bu10	6	90	2	1	1	1	3	1	2	1	1	1	2	1
Bu72	6	91	2	0	1	1	3	0	2	1	0	2	2	1
Bu74	6	91	2	0	1	1	3	0	2	1	0	2	2	1
Bu73	6	91	2	0	1	1	3	0	2	1	0	2	2	1
Bu71	6	91	2	0	1	1	3	0	2	1	0	2	2	1
Bu68	6	91	2	0	1	1	3	0	2	1	0	2	2	1
Bu70	6	91	2	0	1	1	3	0	2	1	0	2	2	1
Bu69	6	91	2	1	1	1	3	0	2	1	0	2	2	1
Bu311	6	92	4	0	0	0	3	0	5	1	1	1	3	1
Bu318	6	92	4	0	0	0	3	0	5	1	1	1	3	1
Bu308	6	92	4	0	0	0	3	0	5	1	1	1	3	1
Bu312	6	92	4	0	0	0	3	0	5	1	1	1	3	1
Bu321	6	92	4	0	0	0	3	0	5	1	1	1	3	1
Bu310	6	92	4	0	0	0	3	0	5	1	1	1	3	1
Bu317	6	92	4	0	0	0	3	0	5	1	1	1	3	1
Bu313	6	92	4	0	0	0	3	0	5	1	1	1	3	1
Bu315	6	92	4	0	0	0	3	0	5	1	1	1	3	1
Bu316	6	92	4	0	0	0	3	0	5	1	1	1	3	1
Bu314	6	92	4	0	0	0	3	0	5	1	1	1	3	1
Bu309	6	92	4	0	0	0	3	0	5	1	1	1	3	1
Bu319	6	92	4	0	0	0	3	0	5	1	1	1	3	1
Bu322	6	92	4	0	0	0	3	0	5	1	1	1	3	1
Bu321	6	92	4	0	0	0	3	0	5	1	1	1	3	1
Bu320	6	92	4	0	0	0	3	0	5	1	1	1	3	1
Bu210	6	93	2	0	0	1	2	0	5	1	0	1	2	1
Bu229	6	93	2	0	0	1	2	0	5	1	0	1	2	1
Bu215	6	93	2	0	0	1	2	0	5	1	0	1	2	1
Bu221	6	93	2	0	0	1	2	0	5	1	0	1	2	1
Bu208	6	93	2	0	0	1	2	0	5	1	0	1	2	1
Bu219	6	93	2	0	0	1	2	0	5	1	0	1	2	1
Bu226	6	93	2	0	0	1	2	0	5	1	0	1	2	1
Bu216	6	93	2	0	0	1	2	0	5	1	0	1	2	1
Bu225	6	93	2	0	0	1	2	0	5	1	0	1	2	1
Bu220	6	93	2	0	0	1	2	0	5	1	0	1	2	1
Bu218	6	93	2	0	0	1	2	0	5	1	0	1	2	1
Bu224	6	93	2	0	0	1	2	0	5	1	0	1	2	1
Bu217	6	93	2	0	0	1	2	0	5	1	0	1	2	1
Bu222	6	93	2	0	0	1	2	0	5	1	0	1	2	1
Bu213	6	93	2	0	0	1	2	0	5	1	0	1	2	1
Bu214	6	93	2	0	0	1	2	0	5	1	0	1	2	1
Bu228	6	93	2	0	0	1	2	0	5	1	0	1	2	1
Bu212	6	93	2	0	0	1	2	0	5	1	0	1	2	1
Bu227	6	93	2	0	0	1	2	0	5	1	0	1	2	1
Bu230	6	93	2	0	0	1	2	0	5	1	0	1	2	1

## Sheet: Meaning of codes
CODES Meaning
District	Mabarara	1
	Ntungamo	2
	Ntoroko	3
	Kiruhura	4
	Kabale	5
	Bushenyi	6
Breed	Friesian	1
	Friesian crosses	2
	Ankole long-horned	3
	Zebu	4
Herd status	Infected	Not Infected
	1	0
	Long dry spell	Short or No dry spell
Dry season	1	0
Tree shed density	Heavy canopy	1
	Intermediate	2
	Sparce	3
	Yes	No
Water logging	1	0
Water source	Borehole	1
	Deep well or spring	2
	Valley tank owned	3
	Valley dam communal	4
	Stream	5
	River	6
Grazing practice	Paddocking	1
	Communal	2
	Rangeland	3
	Zero-grazing	4
	Yes	No
New stock introduced	1	0
Breeding services	Bull used only on farm	1
	Bull is shared	2
	Artificial insemination (A.I)	3
	A.I and Bull	4
Calf feeding	Suckle and move with dam	1
	Suckle and remain at home	2
	Bucket fed	3
	Both suckle and bucket fed	4
Manure handling	Taken to plantations	1
	Plantation plus selling	2
	Sold	3
	left in the farm or on pasture	4
